# Supplementary material for: Mathematical analysis of robustness of oscillations in models of the mammalian circadian clock
Source: PLoS Comput Biol. 2022 Mar 18;18(3):e1008340. doi: 10.1371/journal.pcbi.1008340 (PMC8979472; doi:10.1371/journal.pcbi.1008340)
Supplement: S2 Code — (ZIP) [file pcbi.1008340.s012.zip]

Archive with 16 entries (16 files):
- analyze_sol.m
- groupBatchResult.m
- NNF_1M8_bounds_cost.m
- NNF_1M8_solve.m
- analyzeDataPattern.m
- PNF1_1M8_bounds_cost.m
- optimize_submit2cluster_pool.m
- optimize_batch.m
- optimize_single.m
- PNF1_1M8_solve.m
- SNF_1M8_bounds_cost.m
- SNF_1M8_solve.m
- SNF_0M8_bounds_cost.m
- SNF_0M8_solve.m
- START_HERE.m
- SNF_NNF_PNF_allresults.xlsx
