# Supplementary material for: Mathematical analysis of robustness of oscillations in models of the mammalian circadian clock
Source: PLoS Comput Biol. 2022 Mar 18;18(3):e1008340. doi: 10.1371/journal.pcbi.1008340 (PMC8979472; doi:10.1371/journal.pcbi.1008340)
Supplement: S2 Code — (ZIP) [file pcbi.1008340.s012.zip › analyze_sol.m]

function [keys, false_oscill] = analyze_sol(sol, T_start, T_end, numT)

% Get model

ModelName = regexp(func2str(sol.extdata.odefun), '(?<=@\(t,y\))\w*(?=\()', 'match');
ModelName = ModelName{1};

t_eval = linspace(T_start, T_end, numT);
y_eval = deval(sol, t_eval);

% Analysis of ODE simulation results
Ptot = sum(y_eval(2:8,:));
[~,peaklocs] = findpeaks(Ptot, t_eval);
keys.period_sim = mean(diff(peaklocs));

keys.Ptot_max_sim = max(Ptot);
keys.Ptot_amp_sim = (max(Ptot)-min(Ptot))/(max(Ptot)+min(Ptot));

if strcmp(ModelName(1:3), 'NNF')
    BMAL = y_eval(9,:);
    REV = y_eval(10,:);
    
    keys.BMAL_max_sim = max(BMAL);
    %         keys.BMAL_avg_sim = (max(BMAL)+min(BMAL))/2;
    keys.BMAL_amp_sim = (max(BMAL)-min(BMAL))/(max(BMAL)+min(BMAL));
    keys.REV_max_sim = max(REV);
    keys.REV_amp_sim = (max(REV)-min(REV))/(max(REV)+min(REV));
    
elseif strcmp(ModelName(1:3), 'PNF')
    BMAL = y_eval(9,:);
    ROR = y_eval(10,:);
    
    keys.BMAL_max_sim = max(BMAL);
    %         keys.BMAL_avg_sim = (max(BMAL)+min(BMAL))/2;
    keys.BMAL_amp_sim = (max(BMAL)-min(BMAL))/(max(BMAL)+min(BMAL));
    keys.ROR_max_sim = max(ROR);
    keys.ROR_amp_sim = (max(ROR)-min(ROR))/(max(ROR)+min(ROR));
end

% Check if oscillation may be spurious
if min(max(y_eval, [], 2) - min(y_eval, [], 2)) < 1e-3 || isempty(peaklocs) || std(diff(peaklocs))/mean(diff(peaklocs)) > 0.5
    false_oscill = 1;
else
    false_oscill = 0;
end
