# Supplementary material for: Mathematical analysis of robustness of oscillations in models of the mammalian circadian clock
Source: PLoS Comput Biol. 2022 Mar 18;18(3):e1008340. doi: 10.1371/journal.pcbi.1008340 (PMC8979472; doi:10.1371/journal.pcbi.1008340)
Supplement: S2 Code — (ZIP) [file pcbi.1008340.s012.zip › groupBatchResult.m]

function batchResultFileName = groupBatchResult(WorkDir)

% Get model name
str = regexp(WorkDir, '\w*(?=_Results)', 'match');
ModelName = str{1};

% Load initial guesses
S = load([WorkDir filesep ModelName '_initial_guesses.mat']);
initial_guesses = S.initial_guesses;
delete([WorkDir filesep ModelName '_initial_guesses.mat']);

% Group data and find IDs of missing sets
setIDs = [];
OUT = [];
for i = 1:size(initial_guesses, 1)
    filename = [WorkDir filesep ModelName '_fit_' num2str(i) '.mat'];
    
    if exist(filename, 'file')  % some sets might be missing from failed optimization procedure
        S = load(filename);
        OUT = [OUT, S.out];
        setIDs = [setIDs, i];
        
        delete(filename);
    end
    
end

% Save grouped data
batchResultFileName = [WorkDir filesep ModelName '_fit_batch.mat'];
save(batchResultFileName, 'OUT', 'setIDs', 'initial_guesses');
