# Supplementary material for: Mathematical analysis of robustness of oscillations in models of the mammalian circadian clock
Source: PLoS Comput Biol. 2022 Mar 18;18(3):e1008340. doi: 10.1371/journal.pcbi.1008340 (PMC8979472; doi:10.1371/journal.pcbi.1008340)
Supplement: S2 Code — (ZIP) [file pcbi.1008340.s012.zip › analyzeDataPattern.m]

% analyzeDataPattern.m

%% Re-extract data (in case data analysis routine changed)
% parfor j = 1:length(OUT)
%     % Simulate ODE
%     param = 10.^OUT(j).x_log10;
%     sim_Time = 2000;
%     fh_solve = str2func([ModelName '_solve']);
%     sol = fh_solve(param, sim_Time);
%     
%     % Extract key features from ODE solution
%     T_start = sim_Time - 200;
%     T_end = sim_Time;
%     OUT(j).keys = analyze_sol(sol, T_start, T_end, 10001);
% end
% 
% save([ModelName '_fit_batch_' num2str(i) '.mat'], 'OUT');

%% Histogram of cost function values (to eliminate abnormally high cost values)
figure; 
histogram(cell2mat({OUT(:).cost}));
xlabel('Cost function value');
ylabel('# of parameter sets');

ind_good = find(cell2mat({OUT(:).cost})<20);

%% Repopulate parameters and outputs into a table and sort by Ptot_max
for i = 1:length(ind_good)
    params(i,:) = 10.^OUT(ind_good(i)).x_log10;
end
params = array2table(params, 'VariableNames', param_names);

keys_fields = fieldnames(OUT(1).keys);
outkeys = struct2table(OUT(ind_good(1)).keys);
for i = 2:length(ind_good)
    outkeys_tmp = struct2table(OUT(ind_good(i)).keys);
    outkeys = [outkeys; outkeys_tmp];
end
clear outkeys_tmp

[~, ind_sort] = sort(outkeys.Ptot_max_sim);
params = params(ind_sort, :);
outkeys = outkeys(ind_sort, :);

%% Print best set (smallest Ptot_max)
OUT(ind_sort(1))
outkeys(1,:)
params(1,:)
OUT(ind_sort(1)).cost_item

%% Patterns of main outputs
num_subplots = numel(plots_outputs);
row_subplots = floor(sqrt(num_subplots));
col_subplots = ceil(num_subplots/row_subplots);

figure;
for i = 1:num_subplots
    subplot(row_subplots, col_subplots, i);

    if size(plots_outputs{i}, 2) == 1 % one parameter histogram
        eval(['histogram(' plots_outputs{i}{1,1} ');']);
        xlabel(plots_outputs{i}{2,1});
        ylabel('# of parameter sets');
    elseif size(plots_outputs{i}, 2) == 2 % two parameter scatter plot
        eval(['scatter(' plots_outputs{i}{1,1} ', ' plots_outputs{i}{1,2} ', 3);']);
        xlabel(plots_outputs{i}{2,1});
        ylabel(plots_outputs{i}{2,2});
    end
end

%% Patterns of parameter sets 
Ptot_max_great = Inf;
ind_great = find(outkeys.Ptot_max_sim < Ptot_max_great);
param_great = table2array(params(ind_great, :));
param_top10 = table2array(params(1:10, :));

num_param = length(param_axislabels);
rho = corr(param_great);

% Sort figure by values of pairwise correlation
rho = tril(rho, -1);
% [~, ind_sortrho] = sort(abs(rho(:)),'descend');
ind_sortrho = find(rho~=0);
[row_sort, col_sort] = ind2sub(num_param*[1,1],ind_sortrho);

figure;
num_subplots = nchoosek(num_param,2);
% col_subplots = 5;
% row_subplots = ceil(num_subplots/col_subplots);
row_subplots = floor(sqrt(num_subplots));
col_subplots = ceil(num_subplots/row_subplots);

for i = 1:num_subplots
    subplot(row_subplots, col_subplots, i);
    hold on;
    scatter(param_great(:,row_sort(i)), param_great(:,col_sort(i)), 3);
%     scatter(param_great(ind_smallgroup,row_sort(i)), param_great(ind_smallgroup,col_sort(i)), 3, 'c'); % highlight small delta group for NNF model
    scatter(param_top10(:,row_sort(i)), param_top10(:,col_sort(i)), 3, 'r', 'LineWidth', 1);
    title(['\rho = ' num2str(rho(row_sort(i), col_sort(i)))]);
    xlabel(param_axislabels{row_sort(i)});
    ylabel(param_axislabels{col_sort(i)});
    set(gca,'XScale',param_plotscale{row_sort(i)});
    set(gca,'YScale',param_plotscale{col_sort(i)});
%     legend({'All';'Best'});
end

%% Correlation patterns between parameters and outputs
figure;
count = 1;
for i = 1:num_param
    for j = 1:size(outkeys, 2)
        subplot(num_param, size(outkeys, 2), count);
        count = count+1;
        hold on;
        scatter(param_great(:,i), table2array(outkeys(ind_great,j)), 3);
%         scatter(param_great(ind_smallgroup,i), table2array(outkeys(ind_smallgroup,j)), 3, 'c'); % highlight small delta group for NNF model
        scatter(param_top10(:,i), table2array(outkeys(1:10,j)), 3, 'r', 'LineWidth', 1);
        set(gca,'XScale',param_plotscale{i});
        
        xlabel(param_axislabels{i});
        ylabel(outkeys.Properties.VariableNames{j}(1:end-4), 'Interpreter', 'none');
    end
end

%% Time trajectories of top sets
% figure('Position', [800   300   560   800]);
% for i = 1:length(ind_top10)
%     param = 10.^OUT(ind_top10(i)).x_log10;
%     sim_Time = 2000;
%     fh_solve = str2func([ModelName '_solve']);
%     sol = fh_solve(param, sim_Time);
%     t_eval = linspace(sim_Time-200, sim_Time, 10001);
%     y_eval = deval(sol, t_eval);
%     
%     subplot(length(ind_top10), 1, i);
%     yyaxis left
%     plot(t_eval, y_eval(1,:));
%     yyaxis right
%     plot(t_eval, y_eval(8,:), t_eval, sum(y_eval(2:8,:),1));
%     
%     titlestr = [];
%     for j = 1:length(param_names)
%         titlestr = [titlestr, param_names{j}, '=', num2str(param(j),3), ','];
%     end    
%     title(titlestr)
%     legend({'M', 'P', 'Ptot'});
% end
% xlabel('Time');

%% Patterns of parameter sets in the most popular region
[bincounts, edges] = histcounts(outkeys.Ptot_max_sim);
[~, indbin_popular] = max(bincounts);
ind_popular = find(outkeys.Ptot_max_sim >= edges(indbin_popular) & outkeys.Ptot_max_sim <= edges(indbin_popular+1));
param_popular = table2array(params(ind_popular,:));

% rho = corr(param_great);
% rho = triu(rho, 1);
% [~, ind_sortrho] = sort(abs(rho(:)),'descend');
% [row_sort, col_sort] = ind2sub(num_param*[1,1],ind_sortrho);

figure;
num_col_fig = 6;
num_row_fig = ceil(nchoosek(num_param,2)/num_col_fig);
for i = 1:nchoosek(num_param,2)
    subplot(num_row_fig, num_col_fig, i);
    hold on;
    scatter(param_great(:,row_sort(i)), param_great(:,col_sort(i)), 3);
    scatter(param_popular(:,row_sort(i)), param_popular(:,col_sort(i)), 3, 'r', 'LineWidth', 1);
    title(['\rho = ' num2str(rho(row_sort(i), col_sort(i)))]);
    xlabel(param_axislabels{row_sort(i)});
    ylabel(param_axislabels{col_sort(i)});
    set(gca,'XScale',param_plotscale{row_sort(i)});
    set(gca,'YScale',param_plotscale{col_sort(i)});
%     legend({'All';'Best'});
end

%% Save parameter sets in sorted order
T0 = table((1:length(ind_sort))', 'VariableNames', {'Rank'});
if contains(ModelName, 'SNF')
    writetable([T0, params, outkeys], 'temp.xlsx');
else
    T1 = table(outkeys.BMAL_max_sim./outkeys.Ptot_max_sim, 'VariableNames', {'BMAL_max_div_Ptot_max'});
    writetable([T0, params, outkeys, T1], 'temp.xlsx');
end
