# Supplementary material for: Mathematical analysis of robustness of oscillations in models of the mammalian circadian clock
Source: PLoS Comput Biol. 2022 Mar 18;18(3):e1008340. doi: 10.1371/journal.pcbi.1008340 (PMC8979472; doi:10.1371/journal.pcbi.1008340)
Supplement: S2 Code — (ZIP) [file pcbi.1008340.s012.zip › PNF1_1M8_bounds_cost.m]

function output = PNF1_1M8_bounds_cost_3(outputstyle, keys)

switch outputstyle
    
    case 'bounds'
        % bounds
        %  delta, AMAX, RMAX, KA, alpha, Km, beta_max, eps
        lb = [-2,   -2,   -2,  0,    -2,  0,       -2, -4];
        ub = [ 2,    3,    2,  2,     3,  2,        3, -1];
        initial_guess = log10([0.2, 92, 3, 20, 50, 5.5, 5, 0.01]);
        output = [lb; ub; initial_guess];
        
    case 'cost'
        % cost function terms
        max_Ptot_REF = 75;
        Ptot_amp_MIN = 0.5;
        
        % Ptot_period_REF = 27;
        % BMAL_avg_REF = 20;
        BMAL_amp_REF = 0.2;
        max_ROR_MAX = 5;
        
        penalty = 1;
        % k = 50;
        
        %               10*(keys.Ptot_period_sim - Ptot_period_REF)^2/Ptot_period_REF^2; % period match SNF
        %               penalty/(1+exp(k*(keys.Ptot_amp_sim - Ptot_amp_MIN)/Ptot_amp_MIN))]; % amp(Ptot) > 0.25
        %               penalty/(1+exp(-k*(keys.max_ROR_sim - max_ROR_MAX)/max_ROR_MAX)); ...   % max(ROR)<10
        %               (keys.BMAL_amp_sim - BMAL_amp_REF)^2/BMAL_amp_REF^2; ...%  amp(BMAL) ~ 0.2
        %               penalty*(keys.BMAL_amp_sim/BMAL_amp_REF - 1)^2*(keys.BMAL_amp_sim < BMAL_amp_REF)+0.01; ...%  amp(BMAL) > 0.2
        %
        output = [keys.Ptot_max_sim/max_Ptot_REF; ... % minimize max(Ptot)
            penalty*((Ptot_amp_MIN/keys.Ptot_amp_sim+(keys.Ptot_amp_sim/Ptot_amp_MIN-1)^2)*(keys.Ptot_amp_sim < Ptot_amp_MIN)+1*(keys.Ptot_amp_sim >= Ptot_amp_MIN)); ... % amp(Ptot) > 0.25
            penalty*((BMAL_amp_REF./keys.BMAL_amp_sim+(keys.BMAL_amp_sim/BMAL_amp_REF-1)^2)*(keys.BMAL_amp_sim < BMAL_amp_REF)+1*(keys.BMAL_amp_sim >= BMAL_amp_REF)); ...% amp(BMAL) > 0.2
            penalty*(keys.ROR_max_sim/max_ROR_MAX - 1)^2*(keys.ROR_max_sim > max_ROR_MAX); ...   % max(ROR)<5
            penalty*abs(keys.Ptot_max_sim/keys.BMAL_max_sim-1)];  % max(BMAL)/max(Ptot) as close to 1 as possible
        
    case 'cost_labels'
        % cost item labels (to be used for real-time plotting during
        % optimization)
        output = categorical({'cost_Ptot_max','cost_Ptot_amp','cost_BMAL_amp','cost_ROR_max','cost_BMAL_max'}, ...
                             {'cost_Ptot_max','cost_Ptot_amp','cost_BMAL_amp','cost_ROR_max','cost_BMAL_max'}, 'Ordinal',true);

        
end
