# Supplementary material for: Mathematical analysis of robustness of oscillations in models of the mammalian circadian clock
Source: PLoS Comput Biol. 2022 Mar 18;18(3):e1008340. doi: 10.1371/journal.pcbi.1008340 (PMC8979472; doi:10.1371/journal.pcbi.1008340)
Supplement: S2 Code — (ZIP) [file pcbi.1008340.s012.zip › optimize_single.m]

function out = optimize_single(fname_bounds_cost, initial_guess, issaplot)

fh_bounds_cost = str2func(fname_bounds_cost);
fh_fcost = @(x) fcost(x, fh_bounds_cost);
ModelName = regexp(fname_bounds_cost, '\w*(?=_bounds_cost)', 'match');
ModelName = ModelName{1};
fh_solve = str2func([ModelName '_solve']);
fh_plotcostitem = @(options,optimvalues,flag) plotcostitem(options,optimvalues,flag, fh_bounds_cost('cost_labels'));

bounds = fh_bounds_cost('bounds');
lb = bounds(1,:);
ub = bounds(2,:);

if ~exist('initial_guess', 'var') || isempty(initial_guess)
    initial_guess = bounds(3,:);
end
% [cost, cost_item, keys] = fh_fcost(initial_guess)

if ~exist('issaplot', 'var') || isempty(issaplot)
    issaplot = 1; % default generating real-time plots
end

%         options = optimoptions('fmincon','MaxFunctionEvaluations',2000,'Display','iter','Algorithm','interior-point');
%         x = fmincon(fh_fcost,initial_guess,[],[],[],[],lb,ub,[],options);
%         fval = fh_fcost(x);

options = optimoptions('simulannealbnd', ...
    'TemperatureFcn','temperatureboltz', ...
    'AnnealingFcn','annealingboltz');

if issaplot
    options = optimoptions(options, 'PlotFcns',{@saplotbestx,@saplotbestf,@saplotx,@saplotf,@saplottemperature,fh_plotcostitem});
end

rng('shuffle');
hybridopts = optimoptions('fmincon','OptimalityTolerance',1e-8);
options = optimoptions(options,'HybridFcn',{'fmincon',hybridopts});
[x,fval,exitflag,output] = simulannealbnd(fh_fcost,initial_guess,lb,ub,options);

out.x_log10 = x;
out.cost = fval;
[~, out.cost_item, out.keys] = fh_fcost(x);
out.range.initial_guess_log10 = initial_guess;
out.range.lb_log10 = lb;
out.range.ub_log10 = ub;

%% Self-defined real-time plotting
function stop = plotcostitem(options,optimvalues,flag, labels)
[~, cost_item] = fh_fcost(optimvalues.x);
bar(labels, cost_item);
stop = false;
end

%% Cost function
function [cost, cost_item, keys] = fcost(param, fh_bounds_cost)

% Simulate ODE
param = 10.^param;
sim_Time = 2000;
sol = fh_solve(param, sim_Time);

% Extract key features from ODE solution
T_start = sim_Time - 200;
T_end = sim_Time;
[keys, false_oscill] = analyze_sol(sol, T_start, T_end, 10001);

% Discard if spurious oscillation is detected
if false_oscill
    cost_item = [Inf, Inf, Inf, Inf];
    cost = Inf;
    return
end

cost_item = fh_bounds_cost('cost', keys);

cost = sum(cost_item);
%         cost = log10(prod(cost_item));
end

end
