# Supplementary material for: Mathematical analysis of robustness of oscillations in models of the mammalian circadian clock
Source: PLoS Comput Biol. 2022 Mar 18;18(3):e1008340. doi: 10.1371/journal.pcbi.1008340 (PMC8979472; doi:10.1371/journal.pcbi.1008340)
Supplement: S2 Code — (ZIP) [file pcbi.1008340.s012.zip › SNF_0M8_bounds_cost.m]

function output = SNF_0M8_bounds_cost_1(outputstyle, keys)

switch outputstyle
    
    case 'bounds'
        % bounds
        %     At, alpha, Km, beta_max
        lb = [-2,    -2,  0,  -2];
        ub = [ 2,     3,  2,   3];
        initial_guess = log10([20, 50, 5.5, 5]);
        output = [lb; ub; initial_guess];
        
    case 'cost'
        % cost function terms
        max_Ptot_REF = 75;
        Ptot_amp_MIN = 0.5;
        
        penalty = 1;
        % k = 50;
        
        %            penalty/(1+exp(k*(Ptot_amp_sim-Ptot_amp)/Ptot_amp))]; % amp >
        %            0.25, this does not work well because the penalty is finite
        %            when amp = 0
        
        output = [keys.Ptot_max_sim/max_Ptot_REF; ... % minimize max(Ptot)
            penalty*((Ptot_amp_MIN/keys.Ptot_amp_sim+(keys.Ptot_amp_sim/Ptot_amp_MIN-1)^2)*(keys.Ptot_amp_sim < Ptot_amp_MIN) ...
            +1*(keys.Ptot_amp_sim >= Ptot_amp_MIN))]; % amp(Ptot) > 0.25
        
    case 'cost_labels'
        % cost item labels (to be used for real-time plotting during
        % optimization)
        output = categorical({'cost_Ptot_max','cost_Ptot_amp'}, ...
                             {'cost_Ptot_max','cost_Ptot_amp'}, 'Ordinal',true);
        
end
