# Supplementary material for: Mathematical analysis of robustness of oscillations in models of the mammalian circadian clock
Source: PLoS Comput Biol. 2022 Mar 18;18(3):e1008340. doi: 10.1371/journal.pcbi.1008340 (PMC8979472; doi:10.1371/journal.pcbi.1008340)
Supplement: S2 Code — (ZIP) [file pcbi.1008340.s012.zip › SNF_0M8_solve.m]

function sol = SNF_0M8_solve(param, sim_Time)

% Parameters
P.At = param(1);
P.alpha = param(2);
P.Km = param(3); % Km>kd=1
P.beta_max = param(4);

% Run ode
initial_Value = zeros(8,1);
options = odeset('NonNegative',1:length(initial_Value));
sol = ode15s(@(t,y) SNF_0M8(t,y,P), [0 sim_Time], initial_Value, options);

end

%% ODE
function dydt = SNF_0M8(t,y,Param)

Kd = 1;

M = y(1);
P0 = y(2);
P1 = y(3);
P2 = y(4);
P3 = y(5);
P4 = y(6);
P5 = y(7);
P = y(8);

Ebox = 0.5*(Param.At-P-Kd+sqrt((Param.At-P-Kd)^2+4*Kd*Param.At))/Param.At;

dMdt = Param.alpha*Ebox -M;
dP0dt = M - P0;
dP1dt = P0 - P1;
dP2dt = P1 - P2;
dP3dt = P2 - P3;
dP4dt = P3 - P4;
dP5dt = P4 - P5;
dPdt = P5 - Param.beta_max*P/(Param.Km+P);

dydt = [dMdt;
    dP0dt;
    dP1dt;
    dP2dt;
    dP3dt;
    dP4dt;
    dP5dt;
    dPdt];

end
