# Supplementary material for: Mathematical analysis of robustness of oscillations in models of the mammalian circadian clock
Source: PLoS Comput Biol. 2022 Mar 18;18(3):e1008340. doi: 10.1371/journal.pcbi.1008340 (PMC8979472; doi:10.1371/journal.pcbi.1008340)
Supplement: S2 Code — (ZIP) [file pcbi.1008340.s012.zip › START_HERE.m]

% START_HERE.m contains the code for running optimization in batches and for
% analyzing the pattern from the results. The code should be executed in
% individual blocks. To do so in MATLAB, select the block to be executed
% and click Ctrl+Enter.

%% Run optimization in batches

% First run code that set up the cluster computing in your system and save
% the cluster handle as 'c'. Please change the last two inputs according to
% the cluster setting.
j_SNF0 = optimize_submit2cluster_pool(c, 'new', 'SNF_0M8_bounds_cost', 'SNF_0M8_Results', 1100, 120, 5);
j_SNF = optimize_submit2cluster_pool(c, 'new', 'SNF_1M8_bounds_cost', 'SNF_1M8_Results', 1100, 120, 5);
j_NNF = optimize_submit2cluster_pool(c, 'new', 'NNF_1M8_bounds_cost', 'NNF_1M8_Results',  1100, 120, 5);
j_PNF1 = optimize_submit2cluster_pool(c, 'new', 'PNF1_1M8_bounds_cost', 'PNF1_1M8_Results',  1100, 120, 5);

% If running without cluster, use the following alternative code
% optimize_batch('new', 'SNF_0M8_bounds_cost', 'SNF_0M8_Results', 1100);
% optimize_batch('new', 'SNF_1M8_bounds_cost', 'SNF_1M8_Results', 1100);
% optimize_batch('new', 'NNF_1M8_bounds_cost', 'NNF_1M8_Results',  1100);
% optimize_batch('new', 'PNF1_1M8_bounds_cost', 'PNF1_1M8_Results',  1100);

%% Analyze data pattern for SNF models
clear all;

ModelName = 'SNF_1M8';
param_names = {'At', 'Ka', 'alpha', 'Km', 'beta_max'};
param_axislabels = {'A_T', 'K_A', '\alpha', 'K_m', '\beta_{MAX}'};
param_plotscale = {'log', 'log', 'log', 'linear', 'linear'};
plots_outputs =    {{'outkeys.period_sim';'period'}, ...
                    {'outkeys.Ptot_max_sim';'Ptot max'}, ...
                    {'outkeys.Ptot_amp_sim';'Ptot amp'}, ...
                    {'outkeys.Ptot_max_sim','outkeys.Ptot_amp_sim';'Ptot max','Ptot amp'} };

WorkDir = 'SNF_1M8_Results';
batchResultFileName = groupBatchResult(WorkDir);
S = load(batchResultFileName);
OUT = S.OUT;

% Analyze data
analyzeDataPattern;

%% Analyze data pattern for NNF models
clear all;

ModelName = 'NNF_1M8';
param_names = {'delta', 'Amax', 'Vmax', 'Ka', 'alpha', 'Km', 'beta_max'};
param_axislabels = {'\delta', 'A_{MAX}', 'V_{MAX}', 'K_A', '\alpha', 'K_m', '\beta_{MAX}'};
param_plotscale = {'log', 'log', 'log', 'log', 'log', 'linear', 'linear'};
plots_outputs =    {{'outkeys.period_sim';'period'}, ...
                    {'outkeys.Ptot_max_sim';'Ptot max'}, ...
                    {'outkeys.Ptot_amp_sim';'Ptot amp'}, ...
                    {'outkeys.Ptot_max_sim','outkeys.Ptot_amp_sim';'Ptot max','Ptot amp'}, ...
                    {'outkeys.REV_max_sim','outkeys.REV_amp_sim';'REV max','REV amp'}, ...
                    {'outkeys.BMAL_max_sim./outkeys.Ptot_max_sim';'BMAL max / Ptot max'}, ...
                    {'outkeys.Ptot_max_sim','outkeys.BMAL_max_sim./outkeys.Ptot_max_sim';'Ptot max','BMAL max / Ptot max'}, ...
                    {'outkeys.Ptot_amp_sim','outkeys.BMAL_max_sim./outkeys.Ptot_max_sim';'Ptot amp','BMAL max / Ptot max'}};

WorkDir = 'NNF_1M8_Results';
batchResultFileName = groupBatchResult(WorkDir);
S = load(batchResultFileName);
OUT = S.OUT;

% Analyze data
analyzeDataPattern;

%% Analyze data pattern for PNF models
clear all;

ModelName = 'PNF1_1M8';
param_names = {'delta', 'Amax', 'Rmax', 'Ka', 'alpha', 'Km', 'beta_max', 'eps'};
param_axislabels = {'\delta', 'A_{MAX}', 'R_{MAX}', 'K_A', '\alpha', 'K_m', '\beta_{MAX}', '\epsilon'};
param_plotscale = {'log', 'log', 'log', 'log', 'log', 'linear', 'linear', 'log'};
plots_outputs =    {{'outkeys.period_sim';'period'}, ...
                    {'outkeys.Ptot_max_sim';'Ptot max'}, ...
                    {'outkeys.Ptot_amp_sim';'Ptot amp'}, ...
                    {'outkeys.Ptot_max_sim','outkeys.Ptot_amp_sim';'Ptot max','Ptot amp'}, ...
                    {'outkeys.ROR_max_sim','outkeys.ROR_amp_sim';'ROR max','ROR amp'}, ...
                    {'outkeys.BMAL_max_sim./outkeys.Ptot_max_sim';'BMAL max / Ptot max'}, ...
                    {'outkeys.Ptot_max_sim','outkeys.BMAL_max_sim./outkeys.Ptot_max_sim';'Ptot max','BMAL max / Ptot max'}, ...
                    {'outkeys.Ptot_amp_sim','outkeys.BMAL_max_sim./outkeys.Ptot_max_sim';'Ptot amp','BMAL max / Ptot max'}};

WorkDir = 'PNF1_1M8_Results';
batchResultFileName = groupBatchResult(WorkDir);
S = load(batchResultFileName);
OUT = S.OUT;

% Analyze data
analyzeDataPattern;

%% Analyze data pattern for SNF(0M8) models
clear all;

ModelName = 'SNF_0M8';
param_names = {'At', 'alpha', 'Km', 'beta_max'};
param_axislabels = {'A_T', '\alpha', 'K_m', '\beta_{MAX}'};
param_plotscale = {'log', 'log', 'linear', 'linear'};
plots_outputs =    {{'outkeys.period_sim';'period'}, ...
                    {'outkeys.Ptot_max_sim';'Ptot max'}, ...
                    {'outkeys.Ptot_amp_sim';'Ptot amp'}, ...
                    {'outkeys.Ptot_max_sim','outkeys.Ptot_amp_sim';'Ptot max','Ptot amp'} };

WorkDir = 'SNF_0M8_Results';
batchResultFileName = groupBatchResult(WorkDir);
S = load(batchResultFileName);
OUT = S.OUT;

% Analyze data
analyzeDataPattern;
