# Supplementary material for: Mathematical analysis of robustness of oscillations in models of the mammalian circadian clock
Source: PLoS Comput Biol. 2022 Mar 18;18(3):e1008340. doi: 10.1371/journal.pcbi.1008340 (PMC8979472; doi:10.1371/journal.pcbi.1008340)
Supplement: S2 Code — (ZIP) [file pcbi.1008340.s012.zip › SNF_NNF_PNF_allresults.xlsx]

## Sheet: SNF
SNF top10
Rank	At	KA	alpha	Km	beta_max	max(Ptot)	amp(Ptot)	Period
1	2.69279	1.91353	9.27031	1.00628	2.60976	23.7121	0.439227	21.675
2	2.34843	31.5683	83.8962	1.0836	2.74192	24.3835	0.447305	21.3511
3	0.510391	49.8825	794.564	1.04104	2.82655	24.7318	0.428157	21.3111
4	1.69264	1.12246	10.1558	1.01419	3.06627	25.1109	0.460584	20.1244
5	3.75876	90.5856	134.982	1.03818	2.71222	25.1692	0.439202	21.8975
6	2.03581	79.6647	236.581	1.00041	3.00878	25.184	0.463003	20.3689
7	2.08147	37.8509	132.647	1.15726	2.60477	25.7246	0.448782	22.675
8	1.81263	1.04313	10.0463	1.09083	3.02098	25.8354	0.469728	20.6178
9	1.73225	1.17465	10.9995	1.0681	2.83886	25.8637	0.475433	21.3356
10	1.3042	2.69342	20.6967	1.00324	2.93956	26.0174	0.48292	20.8444
11	0.860081	93.3385	833.365	1.01291	2.83702	26.1137	0.471481	21.47
12	0.860081	93.3385	833.365	1.01291	2.83702	26.1137	0.471481	21.47
13	1.15722	7.16888	51.6358	1.09697	3.04274	26.2466	0.471773	20.6889
14	2.44748	65.3801	181.104	1.03523	2.59481	26.6713	0.476977	22.81
15	1.14806	41.0411	278.255	1.2413	3.28416	26.7613	0.457607	20.2022
16	0.881	6.87973	71.0101	1.11036	2.94145	26.7699	0.466609	21.425
17	1.12639	17.498	115.528	1.03176	3.49225	26.8951	0.466582	19.2356
18	1.94118	84.1278	286.272	1.11796	3.73233	26.9596	0.435149	18.8378
19	0.47524	37.4343	666.923	1.05613	3.1592	26.9615	0.465998	20.5475
20	1.13574	78.1241	505.847	1.03768	3.04459	26.9845	0.490167	20.785
21	0.775326	62.6243	656.516	1.00281	2.85466	26.9943	0.480629	21.7
22	2.00074	1.54629	11.8299	1.11795	2.9467	27.0035	0.486171	21.3111
23	1.30942	1.03504	12.2905	1.00849	3.20423	27.0472	0.491748	20.1422
24	1.03403	41.0206	303.52	1.1749	3.63611	27.0486	0.446661	19.11
25	0.546329	52.0995	829.551	1.01265	2.89927	27.1664	0.470419	21.69
26	3.78472	12.0875	24.0265	1.06334	3.12766	27.3058	0.459998	20.9178
27	2.52499	88.7259	222.812	1.02684	3.11867	27.3475	0.488851	20.6778
28	1.79687	81.8099	333.288	1.30346	3.22426	27.415	0.471564	20.6333
29	1.65092	1.00416	10.602	1.00094	3.38239	27.4285	0.487622	19.676
30	0.738366	94.9985	992.783	1.00964	3.29805	27.4295	0.486912	19.9711
31	1.73377	68.5615	292.946	1.03867	2.71316	27.4656	0.490873	22.48
32	1.45155	13.35	74.9713	1.11431	2.95861	27.4822	0.490421	21.4225
33	1.88599	14.0844	55.1107	1.01371	3.21616	27.4937	0.496477	20.2644
34	1.64584	1.39474	12.6504	1.03794	3.04636	27.5218	0.501405	20.9178
35	0.790662	78.8414	780.644	1.0305	3.19747	27.5311	0.49039	20.3933
36	2.56766	95.9318	265.955	1.22337	2.77142	27.5526	0.472612	22.495
37	1.52447	1.43943	14.195	1.26493	3.3645	27.5633	0.471907	20.1378
38	4.4667	4.8802	12.1061	1.04207	2.72831	27.6159	0.460235	22.7075
39	0.592172	4.64093	73.0953	1.01769	3.0832	27.6679	0.487641	20.9375
40	1.35207	9.79638	65.1731	1.12221	2.82603	27.6982	0.481233	22.21
41	0.992601	19.0965	153.064	1.03146	3.12869	27.7238	0.498592	20.6822
42	1.22295	5.07319	43.0609	1.36442	3.17739	27.7407	0.458512	21.1089
43	1.69834	1.07993	11.4518	1.10469	3.07849	27.7621	0.498059	20.965
44	1.55312	77.0289	359.403	1.10862	3.15058	27.7972	0.496699	20.7044
45	1.19728	6.51816	54.4092	1.29156	3.04306	27.7996	0.462909	21.5889
46	0.111224	1.90992	174.614	1.04539	3.21146	27.8204	0.457149	20.7978
47	1.53284	66.3046	301.092	1.0181	3.43473	27.8292	0.491452	19.6311
48	0.812747	95.0751	912.739	1.0226	3.2463	27.8339	0.495467	20.2778
49	0.931967	19.3549	170.258	1.04377	3.06564	27.836	0.496382	21.0175
50	2.07428	11.1164	44.0244	1.20373	3.08467	27.8491	0.489058	21.1311
51	0.414607	20.1185	454.066	1.11316	3.15891	27.8573	0.464188	21.015
52	0.0143891	1.35129	906.107	1.00957	3.3318	27.8879	0.457643	20.2925
53	1.48328	3.2566	23.1783	1.09735	3.06659	27.8986	0.499583	21.0489
54	2.63593	1.01891	8.5733	1.00745	3.24412	27.9138	0.491876	20.3933
55	2.00666	32.6509	119.307	1.17522	3.11727	27.9258	0.492737	20.9825
56	1.27944	57.5907	335.865	1.08786	3.27399	27.9509	0.496551	20.2756
57	0.0555008	1.29129	247.881	1.06433	3.15609	27.9961	0.446576	21.2275
58	1.87822	73.2608	282.517	1.0921	2.92163	28.0394	0.501545	21.7
59	1.65873	1.28027	12.4401	1.00008	2.91887	28.0537	0.51207	21.5578
60	2.17036	34.7285	117.436	1.19907	3.0781	28.0762	0.492292	21.22
61	1.47196	2.75775	21.9631	1.14765	2.96465	28.0993	0.493048	21.66
62	3.17194	17.6637	41.1589	1.11389	2.96845	28.1024	0.488496	21.6525
63	1.66015	1.6372	13.957	1.09219	3.17773	28.1046	0.502243	20.6667
64	1.06061	49.2242	351.779	1.03451	3.36084	28.1117	0.498926	19.9444
65	3.45716	16.7142	40.9456	1.45959	2.82382	28.1173	0.448925	22.7975
66	1.76412	25.467	115.505	1.29734	3.14245	28.1268	0.483051	21.1333
67	1.76412	25.467	115.505	1.29734	3.14245	28.1268	0.483051	21.1333
68	1.29623	4.59784	34.2122	1.15437	3.26728	28.1385	0.49273	20.46
69	2.13824	5.22795	22.4231	1.04126	3.47795	28.218	0.488373	19.7067
70	1.81561	3.44218	21.3457	1.00597	2.68712	28.2376	0.500045	22.8425
71	1.58167	89.5396	461.973	1.24594	2.93312	28.2482	0.478439	22.0625
72	0.40595	17.3219	383.828	1.07568	3.37803	28.2534	0.476329	20.1578
73	1.96995	4.24666	22.64	1.12169	2.90196	28.3194	0.500511	21.9325
74	1.48695	15.3122	83.0594	1.11497	3.14724	28.3276	0.50302	20.8844
75	2.04677	93.0808	344.64	1.36226	3.14729	28.3286	0.480027	21.265
76	1.61934	1.42756	13.5862	1.14647	3.24668	28.3741	0.499945	20.5711
77	1.3427	34.6145	205.054	1.19092	3.25156	28.4014	0.493692	20.6467
78	0.0105373	1.01984	984.222	1.02249	3.21658	28.4035	0.461151	20.9725
79	0.0105373	1.01984	984.222	1.02249	3.21658	28.4035	0.461151	20.9725
80	0.922487	28.9648	265.225	1.13431	3.20143	28.4077	0.492062	20.8156
81	2.54475	82.6853	217.841	1.02521	2.96801	28.4114	0.508465	21.5475
82	0.0619952	4.67679	763.068	1.00184	3.12323	28.4115	0.465933	21.3089
83	1.56645	2.4621	19.3017	1.15963	3.07244	28.4424	0.500001	21.295
84	2.68567	79.5489	210.25	1.38122	3.24506	28.4456	0.477434	20.97
85	1.15787	1.39776	19.2324	1.23241	2.97987	28.4485	0.472934	22.015
86	2.84617	37.3363	91.9027	1.00214	2.75912	28.4572	0.503838	22.5225
87	1.58364	11.0493	58.712	1.1657	3.2076	28.4617	0.49985	20.77
88	1.58364	11.0493	58.712	1.1657	3.2076	28.4617	0.49985	20.77
89	2.22154	25.0228	85.0536	1.12068	2.95712	28.4757	0.503554	21.7275
90	0.803884	91.9497	950.548	1.06087	3.14139	28.5267	0.500156	20.98
91	1.38039	16.35	98.0412	1.15876	3.176	28.5288	0.499981	20.9133
92	3.45127	95.579	185.703	1.29522	3.06754	28.5401	0.47641	21.635
93	1.4507	63.1104	334.561	1.20084	3.34974	28.5447	0.493759	20.3467
94	1.30085	19.6299	118.732	1.09742	3.43259	28.5459	0.499071	19.9178
95	0.94863	76.7107	686.168	1.25299	3.40391	28.5464	0.477985	20.3225
96	4.0791	7.26362	17.6357	1.38523	3.09396	28.5469	0.458615	21.745
97	1.58656	44.1084	211.998	1.1709	3.25389	28.5555	0.499994	20.6333
98	3.25553	90.4474	180.157	1.05271	2.96102	28.5557	0.497433	21.765
99	1.97208	2.12047	16.7961	1.91209	4.32392	28.5557	0.394146	18.756
100	1.37469	29.0109	186.857	1.13074	2.79458	28.5815	0.480462	22.765
101	2.64192	39.8305	105.64	1.12854	3.13322	28.5983	0.499926	21.1022
102	1.39161	12.4287	83.494	1.14758	2.8196	28.5983	0.481593	22.645
103	2.08771	16.8866	61.7108	1.15287	3.5586	28.615	0.485858	19.694
104	1.22421	94.3341	613.955	1.10341	3.05257	28.6282	0.503902	21.3822
105	1.97791	10.1768	50.2794	1.58346	3.20774	28.6356	0.459432	21.475
106	1.58317	2.76363	19.61	1.10753	3.44704	28.6651	0.499996	19.9267
107	1.0256	19.7183	172.962	1.20901	3.12136	28.6741	0.48471	21.3711
108	2.35595	68.3299	201.661	1.01886	2.91648	28.6852	0.513895	21.8289
109	1.51985	6.79373	42.576	1.00874	2.74633	28.7112	0.50433	22.735
110	1.13234	95.78	697.252	1.16646	3.13633	28.7132	0.495837	21.195
111	1.34222	31.4458	191.835	1.17383	3.13325	28.7241	0.499594	21.1775
112	2.77204	8.48532	26.4662	1.17494	3.38174	28.7751	0.488437	20.38
113	2.2874	12.7265	46.1499	1.21526	3.11663	28.8186	0.5	21.3022
114	1.19761	4.13807	34.9559	1.18484	3.38789	28.8353	0.496399	20.2822
115	2.73928	1.3278	9.87644	1.24103	3.38265	28.885	0.487525	20.4711
116	1.50051	99.0056	481.763	1.09081	4.08335	28.8917	0.449701	18.346
117	0.905053	98.5714	980.028	1.26214	3.23321	28.9004	0.477895	21.12
118	2.84519	2.51769	12.3179	1.16749	3.29365	28.9121	0.494001	20.6956
119	1.29872	21.4756	145.205	1.14302	2.93657	28.9232	0.495441	22.115
120	0.864848	84.2255	812.904	1.12197	3.3582	29.0417	0.500144	20.3867
121	3.77223	4.66208	13.9179	1.02007	2.8631	29.072	0.496167	22.3825
122	0.837988	96.8197	969.893	1.08723	3.24546	29.0803	0.505182	20.7625
123	1.99087	1.69319	14.6472	1.24246	2.8727	29.0818	0.488139	22.565
124	1.49333	33.4361	173.905	1.19392	3.72696	29.086	0.484658	19.3378
125	0.431592	27.3638	555.016	1.00036	3.42498	29.0886	0.500659	20.04
126	0.928771	53.3798	490.636	1.17547	3.33792	29.1104	0.496048	20.5689
127	0.897609	20.0032	199.73	1.12567	3.13281	29.1212	0.498766	21.3222
128	2.47525	1.64271	11.6133	1.25815	3.22436	29.1263	0.498458	21.0556
129	1.84551	1.85336	14.7435	1.26147	3.42841	29.1341	0.496706	20.3225
130	1.10154	32.8774	234.556	1.06942	3.87657	29.1519	0.479514	18.8
131	4.21495	3.94147	11.881	1.20724	3.25233	29.1645	0.471447	21.18
132	0.0999668	5.81906	563.757	1	3.43097	29.1809	0.484622	20.2
133	0.571197	22.3162	338.121	1.05425	3.62167	29.2009	0.492425	19.5067
134	0.26547	1.06656	45.9163	1.02888	3.4674	29.2027	0.489508	20.0533
135	2.90038	19.6935	53.0085	1.19333	3.01153	29.2071	0.499989	21.865
136	2.38112	58.2648	185.586	1.2448	3.00947	29.2289	0.4996	21.9225
137	3.14833	75.0614	161.368	1.20383	3.36752	29.2307	0.488944	20.6311
138	2.2912	93.3596	275.265	1.00662	3.64983	29.2529	0.494112	19.462
139	0.0113359	1.05477	936.53	1.03171	3.48592	29.2678	0.473201	20.1644
140	0.859005	83.0273	835.056	1.14416	3.26724	29.2715	0.500005	20.8422
141	1.56218	42.8798	215.492	1.19412	3.35129	29.2804	0.506439	20.52
142	1.03203	3.56697	35.0004	1.03098	3.26278	29.2822	0.51933	20.6089
143	1.61472	91.1762	429.735	1.22027	3.53989	29.3076	0.498371	19.9533
144	0.883485	12.0604	125.799	1.19137	3.34857	29.3125	0.495746	20.6267
145	1.62221	91.1265	447.205	1.29824	3.31928	29.3332	0.498353	20.805
146	2.42908	17.0145	62.7695	1.47449	3.0595	29.3344	0.476528	22.1
147	2.66164	1.69108	11.7132	1.11445	2.77798	29.3434	0.501115	22.8943
148	1.49472	56.8499	304.808	1.263	3.40677	29.3439	0.499153	20.4511
149	1.60246	44.1094	229.274	1.24358	3.0851	29.3642	0.499557	21.6825
150	4.71008	2.69443	9.47269	1.04338	2.89784	29.3643	0.479774	22.5
151	1.81212	18.2256	89.1753	1.34131	3.10628	29.383	0.49042	21.74
152	0.589935	2.04543	39.5535	1.15241	3.56127	29.392	0.487777	19.9178
153	0.938136	1.0338	18.2647	1.13832	3.11986	29.398	0.50016	21.4825
154	2.4422	2.46317	14.2212	1.29058	3.3102	29.4038	0.498799	20.86
155	2.64109	73.013	195.755	1.23134	3.35621	29.4109	0.499077	20.6578
156	1.84494	2.31389	16.9965	1.29363	3.37705	29.4209	0.499887	20.6111
157	1.4991	1.6582	15.0461	1.00515	3.74173	29.4276	0.5	19.134
158	0.996663	5.26601	53.0402	1.24739	3.5108	29.4296	0.491396	20.1622
159	1.70584	7.68409	44.2047	1.28056	3.09488	29.4342	0.497338	21.7025
160	0.837628	7.1375	76.7221	1.06663	3.66135	29.4372	0.499583	19.4244
161	2.32091	24.5591	82.4214	1.30241	3.46022	29.4515	0.495218	20.3822
162	0.892236	75.0545	753.12	1.23809	3.33412	29.4755	0.490837	20.8244
163	2.02854	42.5308	153.468	1.12953	3.61676	29.4758	0.499886	19.692
164	0.279442	1.92045	74.3049	1.06425	3.42134	29.4816	0.489488	20.3711
165	0.396892	39.2842	963.189	1.14498	3.35259	29.4872	0.48271	20.77
166	0.328013	1.72233	58.9612	1.05455	3.29711	29.4936	0.494322	20.8044
167	2.4933	6.14679	25.037	1.32025	3.19181	29.5018	0.498558	21.3578
168	0.773246	15.2268	179.468	1.15356	3.38574	29.5224	0.500169	20.4978
169	2.07189	44.3554	168.988	1.32859	3.2629	29.5454	0.50007	21.1
170	1.93998	25.8859	108.569	1.3385	3.41295	29.5904	0.498144	20.5956
171	1.42147	5.75925	39.8867	1.26245	3.50384	29.5945	0.499998	20.1978
172	2.68325	12.4184	41.1564	1.24815	2.922	29.5972	0.497483	22.445
173	0.0106144	1.04045	996.319	1.01253	3.42435	29.6164	0.482579	20.4333
174	0.383555	2.37221	67.6362	1.03049	3.18399	29.6188	0.500002	21.255
175	3.5102	24.6077	50.2087	1.07417	3.57717	29.6241	0.479577	20.0622
176	0.11563	7.1432	641.972	1.07615	3.3641	29.6578	0.477702	20.7867
177	1.02765	16.5819	152.825	1.37204	3.50418	29.661	0.480933	20.4644
178	3.69411	1.72081	9.17545	1.08707	3.33816	29.6844	0.493215	20.7925
179	1.19327	72.2166	515.027	1.26502	3.38512	29.6869	0.499365	20.66
180	2.73181	38.4695	106.438	1.05163	2.78008	29.6925	0.511291	22.8943
181	3.08844	17.2059	44.5918	1.25851	3.21529	29.7012	0.49901	21.305
182	1.11989	84.1567	577.636	1.01225	3.81282	29.7018	0.499996	18.9933
183	0.0137564	1.27546	936.745	1.03468	3.60183	29.7064	0.476723	19.88
184	2.69189	1.95276	12.2238	1.33101	3.28782	29.709	0.498295	21.0844
185	3.19377	4.34162	15.6621	1.20904	3.26603	29.7099	0.499249	21.0933
186	1.86189	20.1118	95.1323	1.22563	2.95349	29.7267	0.499999	22.3625
187	0.798288	49.5313	529.741	1.0754	3.39102	29.7446	0.513427	20.3867
188	1.32297	7.70575	57.1909	1.28101	3.28659	29.7455	0.50024	21.0622
189	0.289428	2.94813	103.131	1.00933	3.42359	29.7497	0.502698	20.305
190	0.304305	2.02497	75.9442	1.02818	3.11638	29.7673	0.491879	21.6875
191	2.11392	98.1051	366.412	1.42884	3.34593	29.7892	0.493939	21.005
192	1.53164	2.74067	22.7464	1.31824	3.31654	29.7928	0.500266	20.9875
193	0.0116686	1.03478	943.383	1.03022	3.30383	29.8115	0.47905	21.0489
194	2.01226	3.91225	22.637	1.37807	3.37251	29.8117	0.498424	20.8467
195	1.73706	5.81997	32.4715	1.18102	3.44273	29.8241	0.513013	20.335
196	0.451276	1.16942	33.3181	1.12095	3.48759	29.8249	0.493724	20.2711
197	0.451276	1.16942	33.3181	1.12095	3.48759	29.8249	0.493724	20.2711
198	1.83746	1.42199	14.7945	1.25911	2.9369	29.8387	0.493193	22.5675
199	1.61248	21.9686	107.057	1.09414	3.67982	29.8428	0.507494	19.5133
200	1.78591	63.2433	270.799	1.16561	3.36572	29.8509	0.516829	20.58
201	0.079714	7.25201	894.07	1.00125	3.52636	29.8597	0.491254	20.0556
202	1.98696	2.88859	19.5296	1.3501	3.14981	29.8827	0.498711	21.685
203	0.696139	28.437	386.234	1.06208	3.05478	29.8925	0.503663	21.89
204	1.48766	6.41013	42.1752	1.29813	3.57072	29.8958	0.50008	20.1111
205	1.4864	1.56514	16.0266	1.25699	3.64984	29.8969	0.500003	19.8178
206	1.88694	3.59565	20.6382	1.09105	3.77395	29.9079	0.499697	19.308
207	1.46133	21.6953	136.542	1.42882	3.36333	29.9269	0.488184	21.0467
208	0.0105662	1.00698	968.418	1.00736	3.48666	29.9373	0.487562	20.2756
209	0.658457	3.37744	55.2476	1.20464	3.63038	29.938	0.490581	19.9133
210	1.47535	5.18126	35.6804	1.31341	3.78248	29.9412	0.489869	19.5333
211	1.02383	6.62866	62.4396	1.23737	3.7503	29.9428	0.492264	19.54
212	3.65351	5.29959	15.9899	1.18656	3.18705	29.9484	0.497245	21.4775
213	0.839733	71.3062	755.044	1.21092	3.49359	29.9782	0.5	20.3333
214	1.03256	7.40846	73.0406	1.27766	3.31523	29.9881	0.49612	21.08
215	0.363578	7.46912	204.764	1.14184	3.63337	29.9931	0.486182	19.9022
216	0.83249	23.2887	254.785	1.21391	3.52133	30.003	0.499317	20.2511
217	0.270534	1.04829	45.9969	1.06807	3.62453	30.0036	0.491903	19.8222
218	1.30615	20.1801	141.977	1.39376	3.46549	30.0081	0.491037	20.66
219	0.731242	78.3604	959.043	1.06353	3.1878	30.0098	0.514428	21.275
220	1.50667	62.938	353.091	1.31367	3.3137	30.0239	0.503279	21.0533
221	1.19477	44.7728	338.985	1.05607	2.8553	30.0295	0.505321	22.82
222	0.512404	2.32304	51.6121	1.14944	3.47923	30.0323	0.495699	20.3889
223	1.57138	42.3514	238.727	1.55391	3.61445	30.0468	0.47947	20.38
224	1.90115	2.08328	15.6531	1.25807	3.57342	30.0485	0.505805	20.0911
225	3.74709	41.309	88.7065	1.84833	3.37688	30.0951	0.457121	21.525
226	0.165896	3.13668	199.749	1.16171	3.90894	30.0962	0.46132	19.25
227	0.956986	16.0032	157.837	1.33522	3.64324	30.0976	0.48755	20.0622
228	3.86231	47.816	88.8737	1.08124	2.80625	30.1129	0.498414	23.0525
229	1.68763	73.4453	363.566	1.388	3.38456	30.1142	0.499706	20.9111
230	0.848748	1.49797	25.4191	1.27778	3.43133	30.125	0.492635	20.73
231	1.02787	88.822	710.529	1.01834	3.21912	30.1254	0.530957	21.0025
232	4.18788	65.6005	109.826	1.3916	3.28317	30.1377	0.476715	21.49
233	1.20412	10.6454	75.6303	1.01884	3.52179	30.1426	0.526726	19.9244
234	2.52952	20.5031	69.3001	1.36605	3.1123	30.144	0.499558	21.9275
235	0.562011	17.7135	343.075	1.51309	3.83037	30.1486	0.443101	19.9844
236	1.61436	86.2148	433.008	1.3459	3.61639	30.1631	0.499498	20.0933
237	3.66775	44.0657	84.5512	1.20439	3.43187	30.1657	0.491087	20.7425
238	3.1448	4.42507	18.1161	1.55047	3.14556	30.1717	0.480677	22.06
239	2.55606	53.5585	170.192	1.3967	3.07284	30.1717	0.494267	22.16
240	4.09789	25.9568	49.5364	1.31408	3.00616	30.1778	0.483103	22.45
241	2.46548	32.9375	110.452	1.3835	3.13583	30.1961	0.499313	21.87
242	2.10919	4.66206	24.6332	1.52931	4.30895	30.2048	0.443594	18.67
243	1.54062	72.5029	394.57	1.43364	3.72436	30.2071	0.489109	19.9156
244	0.209476	1.06598	57.8257	1.02435	3.5892	30.2113	0.499257	19.92
245	2.72528	2.22492	13.5586	1.42225	3.2099	30.2113	0.496849	21.63
246	1.06378	63.0533	519.638	1.28752	3.58731	30.2123	0.498828	20.1644
247	0.304275	8.98937	293.071	1.09883	3.5797	30.2128	0.493808	20.0689
248	3.33687	87.3189	189.155	1.28251	3.07562	30.222	0.499654	22.0475
249	0.552108	49.8312	785.643	1.03522	3.88909	30.2359	0.495155	18.9822
250	0.358382	7.6638	203.884	1.04558	3.74233	30.24	0.497426	19.44
251	0.358382	7.6638	203.884	1.04558	3.74233	30.24	0.497426	19.44
252	4.43815	1.69676	8.79836	1.17763	3.09201	30.2415	0.48839	22.0225
253	1.64531	36.9064	189.692	1.42337	3.67168	30.2465	0.493029	20.06
254	0.0175611	1.1164	762.207	1.05461	3.11929	30.2509	0.45699	22.2725
255	2.10207	12.1671	54.4423	1.39779	3.1946	30.252	0.499502	21.67
256	2.00592	56.9226	207.855	1.07707	3.88666	30.2659	0.496349	19.108
257	5.26275	1.27718	7.83829	1.23942	2.99266	30.2757	0.466666	22.66
258	2.91365	49.7458	132.024	1.45156	3.31308	30.2893	0.494964	21.3111
259	0.372648	11.9403	298.713	1.01497	3.60582	30.2912	0.50899	19.8044
260	0.851462	5.97758	66.4743	1.04364	3.49009	30.2928	0.523777	20.1244
261	4.18505	51.8828	98.7569	1.97529	3.40508	30.2981	0.446564	21.65
262	2.69881	1.983	12.7816	1.41136	3.32317	30.3001	0.499997	21.2075
263	0.0437373	1.16509	282.366	1.06973	3.66348	30.3143	0.481625	19.8933
264	1.69731	2.3224	19.1444	1.39853	3.55369	30.3372	0.499926	20.4022
265	1.73577	34.2346	150.983	1.07836	3.89901	30.3445	0.5	19.058
266	0.336003	4.01075	121.161	1.0502	3.53522	30.3462	0.505427	20.14
267	0.84164	66.0743	739.615	1.21271	3.27376	30.3471	0.499995	21.3
268	0.659319	2.46505	44.115	1.19399	3.45288	30.3491	0.499999	20.6089
269	1.84471	1.32942	12.4501	1.08983	3.78605	30.3616	0.507924	19.3689
270	3.89979	51.1629	92.1734	1.19146	3.21675	30.376	0.497636	21.5375
271	1.35568	66.121	435.581	1.34517	3.30751	30.3805	0.499919	21.265
272	1.16291	26.5979	201.513	1.33559	3.99132	30.3909	0.480523	19.14
273	0.787783	87.5874	983.106	1.06556	3.26233	30.4054	0.522059	21.0578
274	0.19763	1.37387	75.581	1.0022	3.56914	30.408	0.505404	19.9933
275	0.19763	1.37387	75.581	1.0022	3.56914	30.408	0.505404	19.9933
276	4.17608	2.97134	10.9758	1.18212	3.25591	30.4194	0.493083	21.435
277	0.902569	1.4548	23.1238	1.25859	3.62475	30.4215	0.499998	20.0822
278	1.13059	21.9854	181.332	1.3257	3.45141	30.4369	0.499919	20.745
279	0.291923	25.7781	842.683	1.07381	3.77523	30.4424	0.49288	19.47
280	2.15955	82.5389	308.456	1.29383	3.11057	30.4437	0.509442	21.9325
281	1.96504	6.18761	34.7712	1.21964	2.89271	30.4463	0.500722	22.9143
282	0.525198	7.95495	145.388	1.10463	3.77763	30.4907	0.499684	19.458
283	2.80367	3.33658	16.6064	1.5041	3.28065	30.4913	0.493926	21.54
284	0.860648	8.06245	94.4175	1.18217	3.29846	30.4964	0.508627	21.1575
285	0.215976	1.36793	75.2051	1.12909	3.50555	30.5132	0.487772	20.535
286	1.21109	78.0166	591.502	1.23605	3.12726	30.5208	0.503445	21.945
287	3.75008	1.01703	8.82254	1.25029	2.95782	30.5443	0.496176	22.66
288	2.26008	9.67986	41.5111	1.1193	2.82859	30.5517	0.512447	23.0725
289	4.25946	1.25427	8.25725	1.09813	3.1273	30.5575	0.500002	21.87
290	3.02614	1.76978	11.2035	1.16372	3.011	30.5613	0.51519	22.245
291	1.16912	87.1179	691.952	1.2821	3.20648	30.564	0.499995	21.7
292	1.05462	1.32142	19.281	1.17819	3.41784	30.5752	0.517407	20.6556
293	2.03837	34.5343	137.309	1.33826	3.57485	30.5912	0.508086	20.3225
294	1.69667	7.4637	45.4554	1.46504	3.47541	30.5939	0.498502	20.8333
295	0.0101212	1.00219	994.401	1.00764	3.92411	30.5955	0.479543	19.082
296	0.011583	1.05799	979.224	1.11344	3.73611	30.61	0.474938	19.8556
297	2.06498	32.1884	132.103	1.4716	3.5124	30.6103	0.499996	20.6911
298	0.022392	1.43668	664.453	1.00238	3.5135	30.6316	0.498817	20.3489
299	0.0109857	1.00484	990.168	1.00118	3.2875	30.6346	0.492996	21.2933
300	2.16633	26.6849	99.8671	1.35596	3.80181	30.6393	0.497003	19.72
301	0.515655	1.24002	35.3683	1.05078	3.00122	30.6529	0.490365	22.5914
302	1.15617	54.9786	405.052	1.26403	3.98631	30.6618	0.490443	19.11
303	1.12735	1.69469	22.4459	1.3492	3.50339	30.6623	0.500019	20.66
304	0.0540857	1.3385	276.972	1.11473	3.54422	30.6762	0.48087	20.5125
305	1.70959	52.5094	275.511	1.36536	3.15982	30.6842	0.49994	21.965
306	0.309489	26.404	850.193	1.14856	3.70594	30.6934	0.491087	19.882
307	0.524301	9.85936	179.408	1.10964	3.8291	30.6953	0.499863	19.3689
308	0.0613125	2.32841	415.774	1.01013	3.26279	30.701	0.49485	21.415
309	1.37446	27.1692	182.144	1.3982	3.46146	30.714	0.500789	20.8533
310	0.0202497	1.03259	617.913	1.24115	3.54457	30.7398	0.452506	20.9125
311	0.0109103	1.04155	990.013	1.00166	3.52094	30.7428	0.499593	20.3578
312	2.38757	6.13326	27.294	1.47144	3.58318	30.744	0.499867	20.51
313	1.55598	67.5806	350.436	1.05626	3.12361	30.7459	0.536939	21.6067
314	1.15374	2.88245	32.6065	1.49054	3.61888	30.747	0.485326	20.52
315	1.70252	58.5091	288.948	1.42615	3.68297	30.7485	0.500373	20.1356
316	1.65964	1.71269	17.5792	1.43217	3.33634	30.7577	0.500037	21.3489
317	2.55793	1.3544	11.7692	1.5481	3.53827	30.7677	0.495292	20.7575
318	2.8144	86.4878	246.677	1.40486	3.06193	30.77	0.497636	22.4
319	0.0107906	1.01997	993.44	1.00205	3.44936	30.7953	0.500017	20.6467
320	0.0115417	1.02786	930.107	1.00433	3.50131	30.8023	0.499987	20.4556
321	1.04614	31.4511	288.315	1.34736	3.44191	30.806	0.498388	20.9475
322	0.233092	1.13522	58.9419	1.09038	3.52748	30.8159	0.5	20.4311
323	0.0207954	1.16277	618.545	1.05116	3.38494	30.8207	0.48878	21.0533
324	0.0105615	1.01022	989.063	1.00537	3.58238	30.8211	0.499282	20.1667
325	1.62121	5.89541	39.9785	1.46238	3.45899	30.8223	0.499998	20.9525
326	0.516767	1.11358	29.8085	1.17706	3.71285	30.8307	0.49937	19.8689
327	1.03132	18.4144	168.722	1.33571	3.68923	30.8472	0.499757	20.0844
328	0.0133106	1.00055	799.31	1.00225	3.40917	30.8528	0.500076	20.8244
329	1.52625	44.3637	267.094	1.40646	3.30433	30.8543	0.500168	21.4925
330	0.0430661	3.05821	759.206	1.12803	3.85468	30.8562	0.474613	19.5644
331	1.58854	68.0032	369.874	1.45128	3.64235	30.8585	0.499962	20.33
332	1.40481	2.44159	24.4834	1.41561	3.40083	30.8653	0.499821	21.1489
333	2.58502	65.6628	202.706	1.50947	3.47649	30.8657	0.499941	20.9356
334	3.28272	1.79728	11.3012	1.40686	3.18636	30.8967	0.499982	21.9275
335	2.48494	2.39646	14.9892	1.54421	3.80901	30.9051	0.489315	19.9889
336	3.39482	14.062	35.4637	1.32325	3.50991	30.908	0.499857	20.7375
337	0.0461622	1.01096	236.871	1.02282	3.51093	30.9088	0.50035	20.4711
338	2.40924	7.30803	33.0344	1.34728	3.00156	30.9121	0.500148	22.67
339	3.98133	5.49887	16.4791	1.45839	3.3334	30.9217	0.487556	21.5275
340	1.30089	83.5611	597.251	1.40846	3.38754	30.9231	0.498155	21.2325
341	0.416402	1.02243	34.7888	1.152	3.40493	30.9276	0.500524	20.9875
342	0.715563	1.64274	31.7396	1.25226	3.47197	30.9296	0.500635	20.7925
343	3.36124	2.04866	11.4941	1.4729	3.47096	30.9325	0.494671	21.0075
344	0.361835	1.53149	54.4389	1.0574	3.15017	30.934	0.499532	21.965
345	2.78904	33.8395	104.148	1.30554	2.90571	30.9349	0.498175	23.0775
346	0.167222	9.61968	596.571	1.00034	3.30542	30.9394	0.509146	21.1775
347	1.27832	1.8681	22.2268	1.44027	3.55692	30.948	0.497606	20.66
348	0.0126305	1.00952	838.936	1.01465	3.55228	30.9525	0.5	20.3333
349	0.0114497	1.01235	987.312	1.03205	3.30781	30.9577	0.489965	21.3975
350	0.0125681	1.07324	926.376	1.06515	3.52359	30.9581	0.491375	20.5644
351	0.153728	8.20968	560.033	1.09046	3.56949	30.9692	0.497127	20.3667
352	2.19499	5.62926	26.3177	1.0791	3.17441	30.9811	0.537341	21.5
353	0.0131462	1.14921	924.806	1.07428	3.78528	30.9841	0.485327	19.7022
354	2.53175	4.99871	23.5514	1.61987	3.54892	30.9912	0.493292	20.86
355	1.05232	50.3325	441.628	1.39035	3.80113	30.9922	0.493725	19.8667
356	2.72038	2.95928	16.1109	1.52269	3.38821	30.9958	0.499914	21.2975
357	1.62706	8.03514	50.7682	1.5087	3.68373	30.9982	0.49675	20.3075
358	1.33964	1.29893	17.7798	1.42705	3.46999	31.003	0.499931	20.9575
359	0.010452	1.00243	984.225	1.00078	3.69215	31.0068	0.500007	19.8378
360	0.605321	3.04008	57.6434	1.23282	3.6601	31.0107	0.499996	20.1533
361	0.291569	12.0199	402.369	1.0466	3.7139	31.0183	0.508292	19.7356
362	2.41684	26.4729	95.4178	1.58148	3.5137	31.0212	0.497314	20.9333
363	1.25224	2.37738	27.3667	1.23052	3.04971	31.0213	0.5	22.4975
364	4.03859	89.0564	148.091	1.06935	3.47495	31.0278	0.499857	20.7725
365	0.329402	12.3748	387.543	1.14902	3.58052	31.0296	0.499439	20.3756
366	0.0277716	1.62777	619.959	1.00531	3.48179	31.044	0.503794	20.5867
367	1.88904	1.9424	17.2658	1.52194	3.45405	31.0479	0.499489	21.0911
368	1.5361	16.071	98.7509	1.47027	3.65859	31.0527	0.499999	20.36
369	0.398466	35.6391	882.388	1.06097	3.35997	31.0587	0.515078	20.995
370	0.259939	2.65965	116.818	1.17993	3.62861	31.0668	0.48965	20.3289
371	0.847546	40.0296	461.384	1.31047	3.50425	31.0669	0.499967	20.78
372	1.68032	88.7176	484.608	1.22381	2.93746	31.0691	0.501119	22.9825
373	0.0340849	1.307	420.11	1.01216	3.36671	31.0816	0.500607	21.0867
374	2.00099	10.3904	51.9895	1.55111	3.50741	31.1063	0.499056	20.9525
375	0.208649	19.7947	954.102	1.04558	3.54956	31.1194	0.509649	20.3422
376	2.78835	9.44147	33.7734	1.5381	3.421	31.1204	0.500011	21.23
377	1.26953	8.54697	71.2468	1.42721	3.46593	31.1371	0.499643	21.02
378	1.1048	7.63373	69.4172	1.33493	3.86783	31.1389	0.499853	19.62
379	2.13079	22.378	95.6797	1.55226	3.45905	31.1467	0.499806	21.1244
380	2.13079	22.378	95.6797	1.55226	3.45905	31.1467	0.499806	21.1244
381	0.544621	41.7213	787.125	1.05382	3.08198	31.1506	0.506529	22.275
382	2.82268	61.4051	180.875	1.49828	3.16676	31.1545	0.497077	22.1825
383	1.12526	3.48737	36.6411	1.37975	3.77727	31.1545	0.499923	19.94
384	0.0153728	1.3869	978.747	1.01616	3.40067	31.1577	0.500287	20.9875
385	3.85347	10.5167	24.7756	1.22192	3.59236	31.1608	0.495022	20.55
386	0.0146708	1.2639	899.314	1.00261	3.58515	31.1619	0.504726	20.2378
387	0.860148	76.8541	789.607	1.09679	3.46777	31.1644	0.529745	20.5275
388	0.916305	60.0965	598.215	1.29196	3.87882	31.1702	0.499495	19.5556
389	3.38762	17.8083	45.6078	1.49667	3.37785	31.1741	0.497567	21.3925
390	2.37374	11.9757	48.7586	1.56932	3.49424	31.178	0.499856	21.025
391	1.94238	4.32447	27.4202	1.57261	3.55235	31.1893	0.4979	20.8511
392	0.0122022	1.09828	961.26	1.02977	3.54484	31.1937	0.500336	20.4622
393	0.664636	8.85149	129.517	1.04829	3.38046	31.1962	0.530638	20.8178
394	5.12805	15.9691	27.1032	1.34219	3.16258	31.2238	0.475839	22.31
395	0.751656	54.0607	709.11	1.32706	3.63619	31.2387	0.497278	20.4156
396	0.720655	1.03106	24.3078	1.14535	3.15488	31.2398	0.504455	22.0575
397	0.982068	21.7926	225.079	1.28739	3.27951	31.2437	0.501821	21.655
398	3.29589	1.38392	10.773	1.83768	3.86304	31.2522	0.471001	20.2756
399	1.13967	44.3657	365.932	1.41324	3.67103	31.2565	0.5	20.3467
400	0.441481	2.42485	66.7317	1.22357	3.53197	31.2568	0.496011	20.7225
401	0.100278	5.38252	634.329	1.05782	3.18047	31.2574	0.480607	22.1875
402	0.0113889	1.06171	996.439	1.01516	3.50426	31.2874	0.503908	20.6044
403	2.38997	51.1216	180.827	1.5845	3.53484	31.2929	0.5	20.9356
404	0.989919	60.7641	572.882	1.37698	3.83924	31.2985	0.496815	19.8133
405	1.64792	1.59973	17.4062	1.52592	3.53776	31.3005	0.500228	20.8889
406	1.12714	84.0691	644.229	1.10522	3.33601	31.318	0.535742	21.03
407	1.98688	1.87411	16.1659	1.56051	3.68198	31.3237	0.5	20.4422
408	1.17061	4.00898	40.8854	1.46459	3.72855	31.3339	0.495981	20.2578
409	1.15234	14.0254	121.14	1.43259	3.70174	31.3501	0.499405	20.3
410	0.0119564	1.02515	942.737	1.00287	3.34816	31.3501	0.502454	21.245
411	2.37653	60.7671	196.509	1.11907	3.23109	31.3507	0.536811	21.45
412	2.32367	5.0615	25.7808	1.59626	3.60956	31.3534	0.499868	20.7178
413	0.12156	6.8635	562.542	1.00145	3.92876	31.3543	0.500142	19.1778
414	1.35244	58.3825	404.359	1.47882	3.57087	31.3649	0.50008	20.7675
415	0.341833	28.587	866.558	1.17622	3.60992	31.3785	0.500187	20.42
416	0.469508	4.49758	108.115	1.22039	3.53549	31.3949	0.499753	20.7275
417	3.56928	3.10923	13.3693	1.44706	3.4329	31.3969	0.499959	21.235
418	2.42789	3.26078	18.8804	1.60352	3.59054	31.3987	0.500024	20.8
419	0.21034	18.6946	942.31	1.05261	3.34973	31.4143	0.50784	21.2425
420	0.0143059	1.12916	866.577	1.13157	3.87239	31.4169	0.480399	19.668
421	3.83263	3.63473	13.655	1.39446	3.36771	31.4172	0.499673	21.445
422	0.399929	19.1689	461.448	1.08296	3.8741	31.4181	0.507805	19.3956
423	0.399929	19.1689	461.448	1.08296	3.8741	31.4181	0.507805	19.3956
424	0.610656	1.65795	37.6538	1.29007	3.55242	31.4199	0.497487	20.755
425	0.0112585	1.01941	999.587	1.00669	3.35351	31.422	0.502427	21.255
426	0.0703723	5.74986	940.344	1.0573	3.27338	31.4332	0.490056	21.7575
427	0.700717	43.1757	607.063	1.31541	3.77811	31.4418	0.497988	20.0044
428	1.59157	36.1266	208.417	1.55195	3.75428	31.4489	0.497543	20.2667
429	0.671266	31.0785	459.722	1.31478	3.829	31.4518	0.495762	19.86
430	2.67462	45.7642	138.103	1.00136	2.74975	31.4564	0.525275	23.6125
431	1.79057	23.8646	125.4	1.62355	3.70964	31.4633	0.49484	20.4889
432	0.0159364	1.21589	796.276	1.04723	4.19136	31.4679	0.471949	18.678
433	0.0518137	1.01932	228.371	1.00487	3.26589	31.4742	0.500753	21.6525
434	0.916203	18.3459	193.431	1.32145	3.85665	31.4793	0.502075	19.7378
435	1.8473	28.8181	142.471	1.57814	3.69148	31.5047	0.500002	20.4867
436	0.670093	1.24458	26.1188	1.03359	3.33999	31.513	0.535465	21.04
437	3.97569	1.40833	9.44031	1.05399	2.80264	31.5191	0.509813	23.5057
438	0.238929	1.16341	60.6612	1.15596	3.7481	31.5214	0.497301	20
439	0.641276	3.92062	64.5615	1.10521	3.74319	31.5215	0.521235	19.7756
440	0.306507	19.4803	672.056	1.23629	3.85602	31.5228	0.487211	19.8022
441	1.09651	13.9485	130.272	1.43234	3.61416	31.5296	0.499998	20.6511
442	0.068358	1.50412	243.794	1.07604	3.65642	31.5301	0.500072	20.2267
443	1.32442	65.8294	448.461	1.40772	3.73094	31.5528	0.508109	20.1889
444	1.32442	65.8294	448.461	1.40772	3.73094	31.5528	0.508109	20.1889
445	1.85692	43.6841	204.039	1.52988	3.9016	31.5549	0.498683	19.8333
446	3.37547	35.0187	87.3551	1.38273	3.00678	31.5566	0.499481	22.8771
447	0.573188	1.42621	36.6598	1.36311	3.65789	31.5729	0.487154	20.58
448	0.460811	1.08298	33.457	1.14859	3.50043	31.5761	0.512277	20.755
449	0.383642	2.72396	83.2601	1.20753	3.65417	31.5795	0.500171	20.3689
450	0.831664	60.3079	708.262	1.35517	3.74675	31.587	0.499935	20.1667
451	0.0397452	2.2332	621.157	1.08663	3.60963	31.5903	0.49723	20.4533
452	1.15883	5.37108	52.7682	1.45773	3.694	31.5905	0.5	20.4222
453	1.59131	11.1504	71.0529	1.56204	3.74777	31.5929	0.498704	20.3378
454	2.18434	62.6479	253.382	1.6923	3.64103	31.5964	0.494583	20.8022
455	1.74721	65.6692	341.961	1.59758	3.64584	31.6111	0.498848	20.6933
456	0.934439	55.3677	574.363	1.39334	3.76876	31.6178	0.500003	20.1467
457	1.72824	51.2644	262.314	1.47021	3.62099	31.6263	0.510642	20.5956
458	0.0561787	2.36925	463.035	1.08117	3.64473	31.6307	0.499857	20.315
459	0.0122041	1.00187	891.796	1.05756	3.65417	31.6318	0.50067	20.2533
460	1.42083	31.0414	204.747	1.52141	3.83114	31.632	0.498617	20.06
461	3.1076	65.6089	159.704	1.40442	3.81498	31.6427	0.498866	20.0667
462	0.0210947	1.52115	794.685	1.09617	3.70134	31.6538	0.494993	20.1778
463	0.0126534	1.05265	901.711	1.09791	3.90778	31.6678	0.488159	19.5533
464	0.802544	23.6634	286.988	1.31849	3.93302	31.6716	0.499659	19.5822
465	1.25184	8.45186	73.3605	1.4819	3.58472	31.6719	0.499978	20.8333
466	0.788721	81.542	987.764	1.03112	3.09699	31.6785	0.529297	22.1625
467	3.66921	18.7093	45.1866	1.63867	3.49788	31.6804	0.491041	21.29
468	4.00246	23.3905	52.3785	1.96309	3.58983	31.6834	0.468622	21.3356
469	1.02458	6.06582	66.0824	1.46041	3.82027	31.6886	0.495376	20.0822
470	0.720343	19.4258	287.906	1.28123	3.3886	31.7003	0.500001	21.43
471	0.650708	73.0076	989.719	1.01086	3.86582	31.7271	0.527831	19.3222
472	0.490208	30.1915	608.275	1.1973	3.93753	31.732	0.501078	19.466
473	1.12376	8.34902	76.8141	1.4166	3.93831	31.7351	0.5	19.674
474	0.880412	22.2966	250.659	1.38223	3.89415	31.7441	0.498576	19.7889
475	2.42703	62.2382	220.326	1.65614	3.60213	31.7453	0.49997	20.9133
476	0.181122	1.36464	89.9264	1.14846	3.77311	31.747	0.497548	19.9889
477	1.30842	35.1156	261.439	1.59078	3.86218	31.7506	0.490684	20.1133
478	4.31172	3.13058	11.1244	1.02092	3.55808	31.7508	0.502554	20.72
479	3.73557	7.54949	21.6689	1.50372	3.55009	31.7537	0.496814	21.025
480	3.73557	7.54949	21.6689	1.50372	3.55009	31.7537	0.496814	21.025
481	3.04911	49.2928	132.939	1.6237	3.54136	31.759	0.499789	21.0933
482	0.0367968	1.54187	466.869	1.0479	3.50632	31.7605	0.504904	20.8022
483	0.510142	14.3515	305.677	1.24824	3.50085	31.7634	0.500001	21.015
484	0.510142	14.3515	305.677	1.24824	3.50085	31.7634	0.500001	21.015
485	0.0177294	1.15195	688.761	1.03596	3.8672	31.7899	0.500466	19.5622
486	4.03166	1.01356	8.40733	1.24663	3.78946	31.7961	0.489785	20.1933
487	4.91136	32.327	49.0706	1.20129	3.62565	31.8119	0.479599	20.8133
488	1.20615	40.9463	337.94	1.47409	3.53847	31.8185	0.500195	21.04
489	3.50542	16.7931	42.6534	1.51899	3.4752	31.8189	0.501812	21.265
490	2.64227	11.1044	42.358	1.68441	3.60805	31.8244	0.499061	20.9425
491	1.57326	46.6172	293.586	1.01357	2.7156	31.8341	0.500874	24.3057
492	1.56867	10.7014	69.2115	1.55218	3.87093	31.8359	0.499999	20.0133
493	2.70018	13.5271	48.1843	1.66172	3.64459	31.8418	0.499925	20.8067
494	1.53463	9.46142	64.3443	1.5662	3.82528	31.854	0.499912	20.1756
495	2.38384	39.6076	146.433	1.67393	3.67732	31.868	0.500215	20.7178
496	3.29857	7.11204	25.0619	1.1691	2.74119	31.8725	0.500076	24.1
497	2.43646	8.56507	38.2507	1.78781	3.71791	31.8726	0.491949	20.73
498	0.0241594	1.15535	552.27	1.02848	3.3368	31.8826	0.50126	21.5378
499	0.329233	2.0511	77.6788	1.20222	3.55361	31.8896	0.499897	20.8378
500	2.38927	3.46313	21.6539	1.6897	3.37203	31.8949	0.492013	21.84
501	1.04265	65.9066	659.219	1.1716	3.01848	31.9058	0.500081	22.975
502	0.0684226	1.25292	202.063	1.04802	3.74841	31.9097	0.508139	19.9533
503	0.0684226	1.25292	202.063	1.04802	3.74841	31.9097	0.508139	19.9533
504	0.338721	5.69591	184.401	1.22299	3.88013	31.9144	0.496073	19.7756
505	1.61081	79.0307	389.292	1.03927	3.57596	31.9289	0.548711	20.2422
506	0.0129177	1.15575	978.07	1.06177	3.69232	31.9321	0.503664	20.2089
507	0.0218839	1.04848	555.258	1.04582	3.37858	31.9342	0.500018	21.415
508	0.0482003	3.84272	869.241	1.09237	3.76789	31.9344	0.499951	20.0089
509	3.71277	9.3501	25.6542	1.52311	3.48756	31.9373	0.499998	21.2775
510	1.12754	53.8581	462.507	1.48099	3.82133	31.9418	0.499795	20.1489
511	2.18584	1.55658	14.2973	1.65917	3.88395	31.9482	0.49767	20.12
512	2.77685	25.9783	82.9714	1.73756	3.7988	31.9533	0.493659	20.4622
513	2.65901	5.12837	23.6675	1.67604	3.68395	31.9559	0.50017	20.725
514	0.0559875	1.1077	215.013	1.01757	3.76025	31.9566	0.512252	19.8667
515	0.683831	60.5848	929.148	1.18581	3.25256	31.9578	0.507556	21.935
516	0.933254	17.4976	198.056	1.40068	3.55163	31.9694	0.501521	20.995
517	2.2349	21.9357	92.9354	1.70287	3.66494	31.9743	0.498601	20.8267
518	1.53664	67.6682	440.611	1.39954	3.16679	31.9798	0.496659	22.49
519	2.66976	41.5389	147.198	2.04577	3.7089	31.9808	0.474023	21.0778
520	2.22555	18.8869	78.4549	1.287	3.14317	31.9833	0.523816	22.2425
521	1.92688	3.97418	25.6197	1.54935	3.97936	32.0001	0.501291	19.7467
522	0.0338973	2.90561	990.6	1.04916	3.35776	32.0002	0.499738	21.5275
523	0.0113334	1.06116	999.246	1.055	3.96058	32.0004	0.496871	19.3844
524	2.54018	16.9251	63.4583	1.70941	3.67104	32.0008	0.499376	20.8089
525	1.55507	37.4942	233.745	1.62586	3.71271	32.0011	0.497601	20.6378
526	0.0362937	1.2963	400.521	1.09318	3.71497	32.0021	0.500705	20.2067
527	2.57516	64.1798	220.102	1.63061	3.36137	32.0051	0.5	21.805
528	0.0111411	1.02012	997.724	1.01234	3.53979	32.0135	0.513064	20.6689
529	2.82403	5.96247	22.1096	1.11024	3.6489	32.0197	0.529899	20.2778
530	0.0226084	1.05336	543.697	1.05515	3.39116	32.035	0.500084	21.41
531	0.0112875	1.04902	993.87	1.02145	3.72477	32.0417	0.510983	20.0356
532	1.31237	9.07392	75.4167	1.54756	3.70304	32.0456	0.5	20.6156
533	3.85339	22.4346	50.4588	1.50115	3.28044	32.0475	0.500003	22.0275
534	1.37896	18.3384	140.465	1.55965	3.51748	32.0591	0.495185	21.2956
535	2.35269	5.17378	28.0308	1.52832	3.22536	32.0616	0.502289	22.2725
536	0.117027	8.71565	808.05	1.14027	3.88761	32.0626	0.496173	19.7333
537	0.711386	5.36428	92.2493	1.00876	2.90478	32.0705	0.500029	23.5275
538	0.0107766	1.01344	999.607	1.00328	3.70962	32.0807	0.514285	20.0556
539	0.0107766	1.01344	999.607	1.00328	3.70962	32.0807	0.514285	20.0556
540	3.03316	16.5082	55.8571	1.20516	2.70781	32.0811	0.486258	24.5125
541	0.938209	82.5835	799.914	1.14139	3.53377	32.0813	0.536609	20.6022
542	0.0496573	2.12239	506.68	1.15448	3.57124	32.1	0.490338	20.9111
543	1.88788	17.0147	85.4206	1.60682	4.05135	32.1171	0.496559	19.6533
544	3.83066	16.8202	41.016	1.32765	2.93457	32.1183	0.499721	23.3425
545	0.351585	4.52026	143.362	1.16256	3.65174	32.1194	0.511573	20.4311
546	0.351585	4.52026	143.362	1.16256	3.65174	32.1194	0.511573	20.4311
547	2.27018	5.41184	29.9718	1.63264	3.39501	32.1397	0.500064	21.7425
548	0.933228	19.5595	217.535	1.45193	3.79558	32.1501	0.49973	20.2844
549	1.03873	2.80969	36.0386	1.47574	3.82698	32.1583	0.499995	20.1956
550	1.32413	6.41357	57.9028	1.44304	3.34848	32.1675	0.501592	21.8378
551	1.20849	1.40055	22.0486	1.13618	2.93212	32.1706	0.500833	23.4514
552	0.0247611	1.4422	652.323	1.11705	3.8325	32.1938	0.496944	19.9311
553	0.0182887	1.40558	863.007	1.14187	3.93297	32.2082	0.48993	19.6889
554	2.1273	28.6574	127.196	1.78386	3.86073	32.2087	0.493479	20.3867
555	0.159249	2.57398	183.79	1.17409	3.98273	32.2123	0.492863	19.5356
556	0.960681	1.1328	18.3082	1.02803	4.17076	32.2251	0.517304	18.688
557	1.974	8.73401	47.0855	1.66871	3.90081	32.2291	0.499984	20.1444
558	0.538514	4.09526	81.5018	1.135	4.0396	32.255	0.512259	19.1933
559	0.520688	6.45142	140.678	1.2091	3.46845	32.2739	0.510865	21.1925
560	1.79203	11.279	66.2934	1.68396	3.7855	32.2769	0.5	20.525
561	0.96081	2.04462	29.5168	1.3974	4.09433	32.2784	0.499461	19.3778
562	1.08686	38.1804	338.649	1.44734	4.03771	32.2791	0.501009	19.5756
563	0.784358	65.0013	875.389	1.39446	3.59956	32.2864	0.499967	20.95
564	2.22547	39.5403	155.174	1.54234	3.72906	32.2892	0.513478	20.5022
565	2.80978	16.5345	56.0274	1.73455	3.71539	32.2958	0.499763	20.7825
566	1.49321	1.37094	17.9132	1.64172	3.90433	32.2991	0.497187	20.1533
567	4.24889	15.7427	33.8064	1.47345	3.35051	32.3069	0.499187	21.8556
568	0.868912	3.97384	49.174	1.1098	3.89764	32.3162	0.531029	19.494
569	2.55207	16.9665	64.4385	1.75435	3.70786	32.3166	0.499942	20.82
570	1.25667	13.1241	98.2469	1.26902	4.35579	32.3171	0.494159	18.6089
571	1.15996	1.5654	23.5659	1.56743	3.7152	32.3197	0.495932	20.7175
572	0.0113618	1.00477	952.164	1.06446	4.09032	32.3266	0.493893	19.1333
573	0.716013	46.691	690.165	1.39005	3.70198	32.3334	0.5	20.6067
574	1.96751	29.3704	138.63	1.67783	3.95398	32.337	0.499438	20.0356
575	1.96751	29.3704	138.63	1.67783	3.95398	32.337	0.499438	20.0356
576	0.193741	15.505	911.314	1.25298	3.81915	32.3515	0.489679	20.2089
577	2.05138	3.7265	22.2597	1.33554	4.23434	32.3524	0.5	19
578	1.13173	29.8642	270.148	1.53632	3.78182	32.3529	0.499778	20.4578
579	2.66317	92.6946	307.175	1.85296	3.68265	32.3649	0.493155	21.025
580	0.341941	11.3472	352.204	1.20725	4.02097	32.3654	0.49984	19.446
581	0.0140751	1.08208	837.248	1.08903	4.15812	32.3667	0.487387	19.0156
582	3.68173	1.41751	10.9243	1.09708	2.67348	32.3673	0.498617	24.5971
583	2.69569	21.3942	77.2235	1.63334	3.29437	32.3707	0.499832	22.1825
584	0.872957	67.7858	786.052	1.4521	3.9068	32.3739	0.499125	20.0156
585	0.0112705	1.05397	981.083	1.00701	4.13808	32.3753	0.497834	18.916
586	0.0443953	3.44266	879.145	1.11872	3.70315	32.3766	0.501806	20.4022
587	3.87267	7.56529	22.0788	1.58104	3.41532	32.3766	0.500009	21.6975
588	0.403209	19.6393	557.04	1.38015	3.82393	32.3994	0.485488	20.3533
589	0.016068	1.20636	856.972	1.12647	3.76474	32.4121	0.498852	20.2333
590	0.444953	2.19255	64.2636	1.33002	3.77844	32.4171	0.496364	20.38
591	0.535341	39.9554	718.14	1.14128	4.26066	32.425	0.500059	18.712
592	1.18653	40.7462	335.866	1.52643	4.00234	32.4339	0.499921	19.7978
593	5.65151	76.1177	96.5563	1.04938	2.83559	32.4346	0.487873	23.86
594	0.232042	2.39966	127.39	1.04054	3.22957	32.4426	0.509664	22.13
595	0.497493	1.5912	46.8991	1.36786	3.65035	32.448	0.491339	20.9022
596	1.22249	2.41119	28.6402	1.5407	3.84526	32.4491	0.50291	20.2644
597	2.6433	6.96391	30.5668	1.77128	3.71717	32.4579	0.499925	20.8467
598	0.661003	32.8055	533.756	1.38553	3.73852	32.4624	0.499993	20.53
599	1.71152	26.7377	155.646	1.68733	3.73707	32.4631	0.499882	20.74
600	3.06588	12.5395	41.8262	1.73875	3.49901	32.4635	0.499413	21.54
601	3.01764	44.2624	131.673	1.82015	3.52503	32.4638	0.494065	21.5375
602	0.837089	69.2166	793.603	1.11759	3.35827	32.4671	0.53764	21.3689
603	0.283431	8.32152	326.975	1.23285	3.87389	32.4757	0.499952	19.9689
604	0.0581024	1.1232	223.44	1.15258	4.05413	32.4794	0.490453	19.4067
605	0.0333486	1.04494	362.819	1.13109	3.78874	32.4824	0.499961	20.1711
606	4.25408	1.11489	9.35929	1.73286	3.58953	32.488	0.486565	21.3444
607	1.8048	57.6028	288.688	1.57114	3.85485	32.4915	0.510592	20.22
608	1.08052	3.21647	39.9849	1.53561	3.77197	32.4926	0.499621	20.5375
609	1.32224	2.37679	23.3042	1.13701	3.85714	32.4951	0.538133	19.6689
610	1.12698	5.91138	62.7381	1.5409	3.7279	32.5045	0.5	20.6844
611	3.19739	4.81683	20.3822	1.71773	3.46165	32.5065	0.499862	21.6625
612	0.0576795	3.42934	691.358	1.15968	3.70907	32.509	0.497855	20.4975
613	0.0516247	2.12301	444.878	1.05224	3.97171	32.509	0.507273	19.444
614	0.0368909	1.4931	492.371	1.12423	3.47734	32.5123	0.49517	21.3622
615	0.496606	12.7811	279.958	1.31849	3.92315	32.5125	0.499873	19.8978
616	2.76441	92.4762	274.798	1.42773	3.35851	32.5126	0.52283	21.685
617	0.509017	7.96135	164.065	1.21273	4.14787	32.5146	0.502172	19.108
618	0.979368	2.30967	33.7591	1.50157	3.85195	32.5209	0.5	20.2622
619	0.512893	41.8758	856.474	1.31538	3.97279	32.5241	0.500025	19.7422
620	0.0176357	1.45869	917.88	1.11013	3.99048	32.5309	0.497316	19.5267
621	0.0375298	2.80801	893.842	1.07686	3.3962	32.5578	0.500367	21.6125
622	5.45318	19.7868	30.9527	1.23574	3.17542	32.5729	0.491853	22.55
623	0.0856958	3.26299	488.663	1.03134	3.15354	32.5804	0.484328	22.795
624	0.0147162	1.25913	985.623	1.184	4.01478	32.5882	0.486803	19.6289
625	2.90609	8.90147	33.4467	1.78464	3.72685	32.5968	0.499864	20.8644
626	1.79839	7.98493	46.0822	1.34336	3.58542	32.6017	0.533308	20.785
627	0.108751	7.30732	713.64	1.08024	4.16132	32.6181	0.498088	19.0022
628	1.77605	54.9664	307.397	1.85355	3.88888	32.6363	0.488762	20.5225
629	3.51121	1.49277	11.0702	1.71408	3.63793	32.6405	0.49988	21.12
630	3.93292	11.1096	28.7411	1.69916	3.65385	32.6425	0.494422	21.1089
631	3.03298	3.72688	17.9717	1.7657	3.78547	32.6464	0.499986	20.6889
632	0.754741	15.6234	214.338	1.10476	3.27515	32.6501	0.533607	21.8025
633	2.7364	5.92079	26.5486	1.8025	3.76764	32.6505	0.499881	20.765
634	0.226958	1.00725	63.9455	1.02714	3.14874	32.6624	0.500311	22.66
635	0.461707	11.5864	285.675	1.33288	3.7544	32.6641	0.499395	20.52
636	3.22108	1.04512	10.5967	1.76446	3.69786	32.6736	0.499982	20.9625
637	1.35565	63.7805	477.829	1.62108	3.71731	32.6744	0.499957	20.8356
638	0.939402	13.2317	156.137	1.50432	3.76596	32.6779	0.500011	20.6
639	4.09238	3.56781	15.4973	1.90202	3.27579	32.6784	0.473231	22.655
640	0.0175201	1.05111	711.955	1.14745	3.67645	32.6787	0.497711	20.6711
641	0.874755	37.0483	432.935	1.45931	4.04072	32.6804	0.5	19.7133
642	0.0159718	1.12428	828.997	1.13615	3.67098	32.6857	0.49976	20.6644
643	4.38831	63.4554	110.96	1.50191	3.48385	32.6864	0.498986	21.535
644	4.84286	1.53659	8.69537	1.14173	3.76413	32.7039	0.491076	20.53
645	4.27331	15.1432	31.9046	1.4	3.69235	32.7176	0.499965	20.8178
646	1.05076	37.1156	355.05	1.51271	4.06403	32.7222	0.499803	19.7
647	3.54344	37.3195	90.5923	1.72991	3.56924	32.7267	0.499998	21.3756
648	2.90675	17.2596	55.3178	1.70318	3.97387	32.7285	0.499705	20.1244
649	1.25063	73.5655	607.659	1.58963	3.67505	32.7293	0.499805	20.9775
650	4.19976	3.26819	13.2978	1.54364	3.30014	32.7401	0.500099	22.2075
651	0.919313	8.36684	104.523	1.50507	3.81751	32.7412	0.499998	20.4533
652	2.25208	27.2333	116.225	1.82716	3.87812	32.7418	0.498467	20.4956
653	1.31074	4.64815	46.3025	1.58386	3.59399	32.7771	0.499976	21.2525
654	0.212541	14.6394	754.218	1.03115	3.40144	32.7817	0.526	21.38
655	0.0135915	1.00239	926.366	1.00015	3.18291	32.7933	0.493826	22.645
656	1.0303	19.7682	189.461	1.40407	4.3587	32.7967	0.493556	18.864
657	1.78032	4.34975	26.5582	1.02281	4.10204	32.8026	0.531249	19.0244
658	0.624249	29.1871	505.932	1.40765	3.92786	32.8047	0.499263	20.06
659	0.624249	29.1871	505.932	1.40765	3.92786	32.8047	0.499263	20.06
660	1.00582	68.0653	704.189	1.61452	4.09533	32.8163	0.489111	19.7978
661	1.15488	91.3703	758.377	1.48516	4.14358	32.8517	0.503832	19.466
662	0.106591	3.85378	424.487	1.19289	3.80528	32.8684	0.500436	20.305
663	2.32976	35.6494	145.831	1.83913	3.80351	32.8841	0.499399	20.765
664	4.1672	2.43353	10.9283	1.21088	3.69487	32.8862	0.510985	20.6778
665	0.0240534	1.4683	745.865	1.17495	3.6488	32.8926	0.493919	20.9044
666	1.27852	36.1849	293.774	1.6377	3.84936	32.9094	0.5	20.5
667	0.831704	5.25374	74.5103	1.46786	4.05831	32.9126	0.49996	19.74
668	1.09592	95.022	910.567	1.55271	3.70429	32.9209	0.501215	20.9067
669	1.85794	5.74384	38.755	1.77399	3.79218	32.9255	0.499986	20.7725
670	1.91882	1.15957	12.8229	1.21948	3.96342	32.9342	0.533476	19.6156
671	2.97315	43.7943	133.186	1.83556	3.64618	32.9397	0.499993	21.2625
672	5.50954	21.2298	32.7293	1.07704	2.9697	32.955	0.498796	23.395
673	0.0677823	1.04504	185.473	1.01297	3.40205	32.9557	0.520604	21.49
674	0.309155	2.15921	93.2947	1.29258	3.63979	32.9673	0.495302	21.0356
675	0.349157	3.06502	129.281	1.19911	3.20792	32.9812	0.463941	23.02
676	2.49023	1.61055	14.7634	1.91556	3.80692	32.9919	0.496182	20.8578
677	1.17352	1.42012	19.6429	1.2466	3.97302	32.9972	0.531464	19.6133
678	2.50854	2.86671	18.6316	1.84996	3.90452	32.9988	0.499969	20.4956
679	0.443073	26.3791	670.77	1.06194	3.19121	33.008	0.517265	22.4425
680	3.18007	26.6016	71.0481	1.47362	3.87058	33.0103	0.514106	20.2733
681	0.0513322	1.3737	324.772	1.16859	3.72965	33.0117	0.50112	20.5889
682	0.0141525	1.02355	852.636	1.17153	3.86626	33.014	0.498652	20.1489
683	0.0564102	2.72501	605.178	1.12672	3.43625	33.0692	0.496541	21.725
684	1.64298	2.57257	26.3474	1.39386	3.13424	33.0785	0.5	23.01
685	0.527186	46.8212	982.052	1.48572	4.43824	33.0909	0.470968	18.9689
686	1.02419	85.2073	714.864	1.00612	4.46525	33.1099	0.50863	18.218
687	0.0405502	1.92721	559.607	1.17983	3.92382	33.113	0.499518	19.9933
688	1.21404	19.577	175.105	1.64445	3.88776	33.1405	0.5	20.4622
689	5.37199	1.82363	9.30148	1.34039	3.23455	33.1712	0.494717	22.5425
690	5.37199	1.82363	9.30148	1.34039	3.23455	33.1712	0.494717	22.5425
691	0.545739	4.72518	106.341	1.41281	3.91117	33.1822	0.500032	20.2444
692	3.06809	39.5456	106.357	1.50439	4.26372	33.1972	0.495374	19.3867
693	4.40374	6.04608	17.6838	1.64982	3.54975	33.2103	0.497675	21.5711
694	0.0356762	2.35159	771.661	1.17941	3.97142	33.2223	0.499705	19.874
695	6.50909	1.09533	7.75842	1.35813	3.40339	33.228	0.467869	22.215
696	0.164125	4.63994	304.575	1.067	4.16061	33.2297	0.512965	19.084
697	0.0151645	1.02904	853.542	1.06424	3.34343	33.2349	0.500054	22.1
698	0.485742	2.60207	70.2805	1.22458	3.50075	33.2389	0.515798	21.4
699	2.43944	4.99554	28.0588	1.88402	3.69648	33.2525	0.499173	21.245
700	3.71286	17.4552	46.4257	1.74289	3.40006	33.2631	0.499825	22.1375
701	0.348554	16.9484	563.309	1.33267	3.88577	33.2681	0.5	20.2925
702	2.93863	6.76459	28.7074	1.89316	3.67786	33.2772	0.499935	21.3022
703	0.0229036	1.37781	757.83	1.26126	3.83103	33.2786	0.486184	20.5444
704	5.39164	1.59569	9.26671	1.5978	3.43099	33.2788	0.482911	22.0875
705	5.39164	1.59569	9.26671	1.5978	3.43099	33.2788	0.482911	22.0875
706	4.4188	3.28167	13.0632	1.49359	3.2686	33.2834	0.504049	22.4475
707	0.795072	49.9852	717.352	1.39797	3.48857	33.2834	0.501451	21.71
708	1.15667	34.4856	316.453	1.64952	4.00466	33.2933	0.499241	20.1689
709	1.2262	25.2189	224.688	1.6558	3.82352	33.3	0.5	20.725
710	0.0917013	2.53421	320.775	1.1839	4.19112	33.3077	0.495588	19.266
711	3.41509	2.73248	14.2094	1.76791	3.96929	33.321	0.499922	20.3622
712	0.0224559	1.25553	661.815	1.17956	3.97089	33.327	0.500001	19.9089
713	0.151448	6.95291	546.446	1.25289	3.89766	33.354	0.500024	20.2178
714	3.12086	53.3881	156.537	2.10632	3.98206	33.3572	0.487544	20.6289
715	1.18719	19.5575	181.173	1.66083	3.9301	33.3594	0.499985	20.4156
716	3.62166	7.15878	23.7992	1.85747	3.82908	33.3922	0.498142	20.86
717	1.10388	6.06905	69.0656	1.75785	4.19909	33.4007	0.485056	19.8311
718	0.212757	2.59294	153.203	1.32786	4.08164	33.4013	0.49091	19.7956
719	0.0141945	1.09783	964.973	1.02283	3.29856	33.4027	0.505933	22.255
720	1.5544	15.6156	116.979	1.44929	3.22239	33.4206	0.499206	22.81
721	0.156575	4.95073	387.412	1.24907	3.77486	33.4228	0.500336	20.6444
722	4.42166	4.45496	14.8081	1.60629	3.67662	33.4322	0.49996	21.205
723	3.93522	9.40097	27.7012	1.89859	3.52406	33.4399	0.492807	21.8975
724	1.80768	4.49123	33.2659	1.83047	4.07495	33.4509	0.499688	20.1378
725	0.802625	35.0019	505.92	1.45754	3.57983	33.4677	0.499816	21.49
726	3.26285	6.16708	24.8966	1.9232	3.61546	33.4764	0.497818	21.5911
727	3.18219	23.619	72.0758	1.91814	3.70157	33.4785	0.499998	21.2975
728	3.46867	1.97446	12.5627	1.81483	3.90117	33.4809	0.501501	20.6267
729	1.27696	38.2612	320.841	1.70325	3.93424	33.4892	0.499994	20.4733
730	1.18699	61.8566	463.967	1.1696	4.32766	33.4972	0.522424	18.77
731	0.0616119	2.45141	446.973	1.10183	4.19906	33.5002	0.505993	19.1489
732	0.39253	5.59598	174.513	1.37421	3.928	33.5031	0.499885	20.2689
733	0.969399	3.85932	53.6259	1.60183	3.91506	33.5081	0.5	20.4711
734	3.34492	15.0991	46.1282	1.91489	3.75981	33.5094	0.499932	21.1267
735	3.3776	43.5697	115.248	1.91665	3.81575	33.5095	0.499399	20.9525
736	0.186698	12.036	815.733	1.20062	3.46221	33.5255	0.495617	21.85
737	1.2163	22.1427	210.141	1.54212	3.48694	33.5304	0.499358	21.885
738	1.1467	30.2886	306.01	1.00893	2.82903	33.5338	0.50006	24.5
739	0.773636	67.8948	836.378	1.14265	3.92622	33.5349	0.542552	19.7511
740	1.91362	30.6125	167.521	1.8511	3.79208	33.5391	0.499999	21.0175
741	0.23004	1.85248	104.486	1.2917	3.97191	33.5607	0.501326	20.0689
742	0.412324	1.17409	37.2673	1.01541	4.02657	33.5619	0.540867	19.3467
743	3.58719	2.78587	14.6357	1.88816	3.68722	33.5667	0.49983	21.3533
744	0.159883	5.92919	465.072	1.2336	3.62836	33.5715	0.499649	21.2275
745	1.66804	2.49995	24.6847	1.82199	4.0159	33.5785	0.499925	20.3311
746	0.0274759	1.29213	559.569	1.1919	4.07659	33.5849	0.499672	19.68
747	4.05829	1.04692	10.2193	1.47822	3.05069	33.5953	0.500401	23.4371
748	3.6529	2.64626	13.789	1.71624	3.60175	33.6264	0.509424	21.48
749	2.23994	3.57415	21.4939	1.4167	3.91771	33.6727	0.534173	20.1289
750	2.16073	3.14714	23.3258	1.9516	3.99019	33.6907	0.499384	20.5325
751	1.82264	1.18202	15.0228	1.59548	3.94397	33.7532	0.523325	20.2733
752	0.887652	85.2717	893.274	1.01589	3.50902	33.7617	0.566793	20.9422
753	0.482553	37.0156	964.426	1.20131	3.2655	33.7627	0.493662	22.7425
754	0.0526268	1.21019	294.629	1.2329	3.81993	33.7757	0.499244	20.6178
755	1.13298	2.13703	31.0727	1.7156	4.01105	33.7908	0.497337	20.3689
756	3.99825	8.27027	27.1085	2.49393	3.90931	33.7998	0.46716	21.3089
757	0.62693	4.50513	93.337	1.50244	3.95011	33.8017	0.498915	20.3956
758	0.377472	13.6451	436.705	1.39007	3.90728	33.8208	0.5	20.4578
759	0.0182168	1.38449	869.041	1.12617	4.30734	33.8216	0.499737	19.0133
760	0.887219	6.09219	85.9948	1.30196	3.38419	33.828	0.518603	22.0733
761	5.26637	25.7854	41.1699	1.46799	4.26119	33.8346	0.458914	19.892
762	4.06948	64.8114	120.307	1.19329	3.8368	33.8687	0.521395	20.4622
763	3.88385	17.2239	42.7447	1.82261	3.93383	33.8723	0.500005	20.6711
764	0.895788	51.9645	663.225	1.63319	3.94516	33.8758	0.49632	20.55
765	4.20715	7.95822	22.3306	1.77765	3.80153	33.8806	0.500006	21.04
766	0.605814	7.04525	141.463	1.49067	4.10019	33.8811	0.5	19.9489
767	0.0445359	1.52764	433.7	1.23682	3.86104	33.8819	0.500081	20.51
768	0.33832	4.5525	168.683	1.37934	4.03141	33.8871	0.499131	20.0778
769	0.366026	6.30199	214.465	1.3934	3.94547	33.8952	0.500039	20.3644
770	0.903345	7.11451	90.4438	1.50688	4.5623	33.8955	0.490244	18.7822
771	0.0533208	1.80954	434.68	1.22715	3.75638	33.9011	0.500104	20.8711
772	0.462757	26.9721	689.942	1.3782	3.79715	33.9039	0.505923	20.7825
773	1.40322	12.1872	96.7889	1.72857	4.21256	33.9067	0.503173	19.7889
774	1.0151	4.30574	51.4755	1.29222	3.69165	33.9088	0.540667	20.77
775	0.0148674	1.13345	869.299	1.06838	3.93631	33.9194	0.524508	19.9244
776	0.0497718	2.01352	488.035	1.15779	3.8517	33.9409	0.514472	20.3756
777	3.94597	37.4797	92.8305	1.42162	2.87477	33.9436	0.486193	24.4371
778	0.0978289	4.70421	588.946	1.26867	4.03272	33.9592	0.499909	20.0089
779	0.973958	42.5331	483.149	1.64712	4.11704	33.9617	0.499899	20.04
780	2.72859	9.35773	38.2875	1.90632	4.25433	33.9727	0.499995	19.8578
781	0.0170386	1.19192	822.366	1.17924	4.33498	33.9773	0.494702	19.074
782	4.64682	17.3483	36.6441	1.65458	3.37581	33.9806	0.500191	22.3925
783	0.0350967	1.93014	699.319	1.25256	3.86432	34.0107	0.498225	20.5778
784	3.85672	26.5723	64.8868	1.93951	3.74199	34.0371	0.499978	21.3489
785	0.0997794	1.84093	234.256	1.27497	4.04723	34.0526	0.500064	19.9978
786	0.0173152	1.18908	814.626	1.18701	4.24739	34.061	0.499955	19.3178
787	0.0970805	2.98714	353.776	1.09652	3.96264	34.0686	0.526986	19.8933
788	0.597666	6.2216	136.318	1.4399	3.68391	34.07	0.499916	21.3178
789	0.0141156	1.12719	925.653	1.13725	4.27095	34.0903	0.504672	19.1778
790	0.162668	3.96144	309	1.31672	3.96017	34.1071	0.499985	20.3311
791	1.09684	25.9733	242.874	1.50103	4.55113	34.1435	0.5	18.8178
792	0.706533	34.8518	598.903	1.47433	3.65191	34.1475	0.5	21.475
793	0.202724	7.41516	475.755	1.01592	3.1713	34.1542	0.505083	23.1057
794	0.0389588	2.27204	701.927	1.13775	3.81672	34.1548	0.51902	20.5075
795	1.90325	11.1835	65.8126	1.89206	4.33295	34.1855	0.500452	19.692
796	1.88114	3.49689	28.5978	1.96721	4.11444	34.1985	0.49999	20.34
797	0.0227963	1.14049	605.003	1.03769	3.54126	34.2083	0.528419	21.3578
798	1.3466	13.6335	95.4781	1.10048	4.62864	34.2278	0.512715	18.234
799	2.02553	21.0377	116.574	1.94695	3.80639	34.2401	0.499212	21.255
800	0.0808047	1.54582	261.09	1.36576	3.9683	34.281	0.487167	20.5225
801	0.41827	4.85312	148.385	1.4504	4.10562	34.2834	0.499934	20.04
802	0.0485709	1.96503	537.254	1.14542	3.48493	34.2845	0.502483	21.955
803	1.37065	2.64044	31.2779	1.82899	4.08161	34.2901	0.5	20.3711
804	0.0532718	3.77325	823.471	1.07148	3.78647	34.3106	0.532326	20.4933
805	0.0421209	1.38463	431.502	1.16484	3.5811	34.3115	0.506706	21.5622
806	2.69451	1.96664	15.6023	2.04872	4.25038	34.3202	0.498976	20.0667
807	0.857867	2.59292	48.341	1.55432	3.64835	34.3433	0.495931	21.6425
808	0.0262984	1.68929	784.847	1.23273	4.2176	34.3606	0.500341	19.5422
809	4.06291	9.43792	27.7374	1.92785	3.59619	34.3755	0.499911	21.9075
810	0.0850722	4.88225	661.304	1.15929	4.53287	34.3927	0.494662	18.644
811	2.56602	62.8273	253.819	1.10431	2.74214	34.3984	0.500563	25.18
812	0.299719	18.4385	687.215	1.21763	4.18968	34.4045	0.5203	19.468
813	4.74852	12.9605	27.9706	1.6788	3.85364	34.4121	0.499671	21.0125
814	0.0334409	1.05417	424.618	1.20351	3.6226	34.4121	0.500102	21.5267
815	0.178863	1.33839	94.7016	1.16547	4.16127	34.4139	0.521016	19.5022
816	0.0172267	1.12038	856.831	1.23322	3.7339	34.4183	0.49991	21.15
817	4.20117	19.6322	43.2638	1.67448	4.12441	34.4353	0.499734	20.2378
818	0.458004	4.66543	126.468	1.42241	4.36931	34.4469	0.499964	19.306
819	0.509298	20.0037	477.448	1.50892	4.08408	34.4543	0.499977	20.2044
820	0.0139466	1.02054	992.158	1.00356	3.22534	34.4687	0.49999	23.07
821	2.19064	43.7091	209.774	2.06417	4.01489	34.4724	0.499127	20.7675
822	2.10347	82.252	414.828	2.06249	3.92254	34.4777	0.49561	21.0667
823	1.73643	1.61446	19.5188	1.95545	4.32284	34.4886	0.498354	19.8644
824	4.05556	13.5209	32.7878	1.5658	4.30567	34.4899	0.494957	19.74
825	3.07952	31.2206	100.922	2.14824	4.03234	34.5129	0.499054	20.77
826	0.0462335	2.84546	793.501	1.28755	3.96552	34.5216	0.500074	20.4267
827	4.09065	6.47889	20.4027	1.89722	4.28567	34.5349	0.489958	20.0333
828	0.0148147	1.12517	991.313	1.26252	3.87485	34.5493	0.500023	20.72
829	1.9141	1.78694	17.7035	1.69825	4.63845	34.569	0.499897	18.908
830	0.122582	2.13563	226.185	1.32295	4.15876	34.5705	0.499822	19.87
831	0.699157	2.98371	49.4169	1.015	4.81851	34.5823	0.500541	17.822
832	1.4115	14.7299	121.991	1.15835	3.02748	34.5871	0.523179	23.7314
833	0.121043	9.08821	843.182	1.12306	4.58263	34.5923	0.500349	18.496
834	2.36224	5.15501	31.3058	2.10915	4.06202	34.5931	0.5	20.6867
835	0.0220058	1.39975	806.876	1.27761	4.1332	34.6194	0.500007	19.9244
836	4.62197	34.9049	67.013	1.84702	3.77749	34.6243	0.49999	21.3711
837	0.929206	22.8947	310.27	1.45355	3.462	34.6469	0.499999	22.335
838	0.565401	18.867	449.766	1.41574	3.52221	34.6533	0.48775	22.2225
839	0.0274304	1.64646	797.062	1.06394	3.37309	34.6671	0.509541	22.4325
840	2.24766	15.918	78.4826	2.07052	4.24979	34.6804	0.501318	20.1667
841	1.78633	11.5364	78.7354	2.01459	4.08896	34.6977	0.499208	20.5956
842	1.26848	73.7346	657.913	1.83736	4.08923	34.7039	0.499925	20.48
843	0.197014	9.87687	641.465	1.36571	3.99682	34.7066	0.501358	20.4356
844	4.4807	83.4719	158.823	1.92396	3.69599	34.7074	0.499999	21.6775
845	3.31625	7.68659	32.7709	1.64405	3.07745	34.7098	0.486872	23.9429
846	3.61884	59.3585	153.363	2.11599	3.83213	34.7161	0.499886	21.3756
847	0.01361	1.18474	975.718	1.03124	4.4376	34.7366	0.51614	18.728
848	0.442454	28.54	724.032	1.3038	4.18021	34.7388	0.522563	19.6556
849	0.0460985	1.90449	490.401	1.16484	4.54508	34.7773	0.498084	18.714
850	0.101438	6.4713	838.078	1.32225	3.89888	34.7818	0.500225	20.765
851	1.97408	46.7569	258.351	2.04115	4.00485	34.7828	0.5	20.8711
852	4.09168	1.47114	11.7359	1.92621	3.48424	34.786	0.500003	22.3975
853	0.35255	20.9645	787.088	1.26299	3.47299	34.8062	0.499911	22.2675
854	0.0139278	1.10935	900.255	1.04345	4.62698	34.821	0.501457	18.366
855	0.722536	5.36727	99.0772	1.63486	4.18113	34.8412	0.5	20.1222
856	0.461753	5.57108	137.305	1.20408	4.83773	34.8421	0.490974	18.09
857	0.0637978	1.6095	338.085	1.30186	3.95441	34.8658	0.501858	20.5756
858	0.95848	17.3437	190.684	1.39515	4.7275	34.8689	0.503156	18.48
859	5.69345	59.8091	83.5874	1.63328	3.90403	34.8785	0.486758	21.0844
860	5.69345	59.8091	83.5874	1.63328	3.90403	34.8785	0.486758	21.0844
861	2.38934	3.77248	24.9927	2.13988	4.31009	34.9048	0.499984	20.1244
862	0.742622	4.90512	83.0119	1.52653	4.582	34.9144	0.5	18.9778
863	0.742622	4.90512	83.0119	1.52653	4.582	34.9144	0.5	18.9778
864	0.0771198	2.73714	466.902	1.3506	4.1546	34.9511	0.49778	20.0444
865	3.22359	1.94373	15.4352	1.86171	3.37613	34.9614	0.499778	22.8514
866	3.27397	31.7336	98.1473	2.23813	4.05143	34.9887	0.498761	20.9022
867	0.255464	1.71875	97.9171	1.4123	4.01647	34.9998	0.501837	20.505
868	0.49466	11.5633	298.139	1.54495	4.14351	35.0121	0.500465	20.2289
869	4.44075	36.4535	77.7098	1.99412	3.59916	35.0204	0.497858	22.1375
870	0.577034	26.4129	501.11	1.27493	4.08639	35.0458	0.538014	19.89
871	0.644831	1.89294	45.6915	1.59214	4.41153	35.0671	0.5	19.52
872	3.35668	11.4554	40.0388	2.18035	3.99971	35.07	0.502404	21.005
873	0.98745	13.3865	172.333	1.33454	3.33629	35.0717	0.513643	22.785
874	0.141755	1.93498	184.348	1.37401	4.25383	35.1368	0.499961	19.8089
875	0.0158339	1.17975	840.764	1.01922	4.66541	35.15	0.506549	18.308
876	0.144178	5.37036	505.284	1.35804	3.88707	35.1503	0.500251	20.96
877	0.20166	7.39177	464.118	1.32181	4.04233	35.1524	0.513647	20.3
878	0.0290908	1.40933	635.012	1.09402	3.53008	35.1558	0.52119	21.8675
879	0.158139	1.49632	114.625	1.06652	4.94054	35.157	0.483412	17.838
880	0.0818254	2.82046	474.782	1.32728	3.85838	35.1707	0.499472	21.0533
881	0.0134012	1.04562	891.487	1.04645	4.71822	35.186	0.500186	18.256
882	2.68597	1.73227	12.963	1.13572	4.85003	35.2115	0.492319	18.256
883	5.21479	32.3226	56.7332	1.8334	3.60777	35.2525	0.4979	22.0911
884	0.362143	2.12576	87.8053	1.05285	3.20654	35.2587	0.515472	23.28
885	0.0178444	1.32417	910.509	1.20819	4.38612	35.2805	0.509637	19.258
886	0.144839	7.763	684.056	1.0089	3.31656	35.2949	0.530085	22.6475
887	0.752619	12.8698	221.479	1.68269	4.10189	35.3	0.5	20.535
888	0.0821149	5.77709	987.924	1.12686	3.39897	35.3002	0.499998	22.695
889	5.09266	3.19517	12.9325	1.89805	3.70801	35.3255	0.498353	21.8289
890	0.0932591	4.80228	734.57	1.28006	3.63836	35.3387	0.493534	21.93
891	0.22005	4.09515	254.124	1.44047	4.11871	35.3713	0.5	20.3444
892	0.898646	6.15487	90.7388	1.73998	4.41916	35.3735	0.5	19.6933
893	3.7885	10.7458	34.1436	2.3766	4.27334	35.3801	0.49172	20.5375
894	0.457793	12.5054	353.941	1.51843	4.09423	35.4447	0.505782	20.4444
895	0.170984	7.22728	569.799	1.49375	4.34591	35.4499	0.488734	19.8333
896	0.197221	11.1937	659.206	1.10272	3.87556	35.454	0.548337	20.4667
897	0.0775382	2.42319	381.656	1.14719	4.0928	35.4754	0.533582	19.94
898	0.725054	32.1881	581.492	1.13658	3.14736	35.4997	0.50647	23.7657
899	2.23786	8.18479	49.3184	2.22832	4.1541	35.55	0.499926	20.7775
900	0.0143682	1.02319	934.628	1.33044	4.3373	35.5503	0.500073	19.668
901	0.514761	29.2259	727.043	1.13234	3.2766	35.5511	0.519756	23.0675
902	4.31304	9.07754	26.5001	2.18091	3.98835	35.562	0.499741	21.195
903	0.182052	6.25609	457.987	1.40073	4.12228	35.593	0.505915	20.3267
904	3.77161	14.0592	37.6073	1.60716	4.72511	35.632	0.490337	19.074
905	5.85064	82.4881	105.188	1.10917	3.89123	35.6366	0.506904	21.0025
906	3.12908	30.2632	99.9015	2.14662	4.03388	35.6456	0.511147	21
907	0.621162	11.676	253.568	1.63113	4.03557	35.6799	0.5	20.8222
908	2.32982	4.9493	34.4478	1.9982	3.65137	35.7432	0.499483	22.2475
909	0.0239297	1.30404	710.959	1.31944	4.44723	35.7715	0.501576	19.4022
910	1.54923	75.5843	490.494	1.653	4.65903	35.779	0.518501	19.0267
911	0.0289526	1.68922	780.44	1.31105	4.13291	35.8335	0.509841	20.2644
912	0.742431	3.99193	86.8135	2.01237	4.49878	35.836	0.465738	20.0778
913	1.39924	1.86918	26.7186	2.02496	4.4072	35.844	0.499999	20.06
914	6.54428	9.98178	17.6492	1.21659	3.7031	35.8527	0.500085	21.7425
915	0.672174	3.34064	58.8991	1.05339	5.02432	35.8728	0.504291	17.7345
916	0.0471316	1.94407	569.927	1.25193	3.80529	35.8846	0.512998	21.2933
917	3.41828	10.9572	39.3101	2.38626	4.30648	35.9183	0.499981	20.5475
918	0.0970545	5.57403	752.302	1.32382	4.1806	35.936	0.514223	20.1244
919	0.797857	1.44381	34.1747	1.78365	4.50982	35.9596	0.497985	19.68
920	2.46679	4.41145	27.5913	2.24918	4.67541	36.0171	0.49968	19.6
921	4.5035	30.6054	58.4741	1.30424	4.19828	36.0236	0.523314	20.1289
922	2.48144	26.6681	100.483	1.02975	3.21431	36.0418	0.57839	22.7775
923	0.664274	4.22828	112.138	1.97961	4.16914	36.1345	0.451936	21.195
924	2.02483	19.5739	103.861	1.3288	3.37384	36.2538	0.557204	22.58
925	0.616992	1.15855	30.1236	1.19716	4.56884	36.2756	0.541629	18.8289
926	0.0281932	2.41663	998.058	1.00526	4.11425	36.3498	0.559388	19.8311
927	7.09379	3.85112	10.8483	1.28349	4.25487	36.4508	0.462979	20.6778
928	0.908524	22.6154	322.3	1.67425	3.97678	36.4618	0.516356	21.1444
929	4.40339	17.7348	45.4861	2.4259	4.06885	36.483	0.497599	21.3644
930	1.81555	8.16773	61.6979	2.25813	4.59681	36.4896	0.499394	19.9178
931	5.28996	17.9144	36.4022	2.09148	3.88106	36.527	0.5	21.7225
932	3.21457	3.36542	16.6947	1.35376	4.98831	36.5405	0.496487	18.488
933	0.147788	9.19037	998.254	1.00437	3.17999	36.5865	0.477431	24.3657
934	0.0290896	1.74516	816.669	1.39292	4.58149	36.6133	0.500118	19.3689
935	4.65194	34.0311	74.21	2.36709	4.02138	36.7452	0.5	21.5175
936	6.11924	20.1093	33.4071	1.75019	3.7241	36.7511	0.500771	22.1125
937	0.433485	3.13344	108.91	1.66415	4.51593	36.7589	0.499995	19.7978
938	2.34585	15.0625	64.316	1.2882	5.17852	36.867	0.500067	18.032
939	0.31854	11.0522	482.213	1.61524	4.5705	37.0384	0.500033	19.6956
940	0.0761597	1.5263	255.136	1.17556	4.78902	37.0589	0.520584	18.6178
941	0.0341648	2.1317	974.498	1.20475	3.55734	37.0852	0.497765	22.7825
942	1.64329	2.69396	34.4314	1.95255	3.75988	37.1103	0.494546	22.365
943	1.08646	25.3793	321.483	1.95968	4.18932	37.1167	0.5	20.9975
944	2.38247	7.47815	43.9851	2.46277	4.92639	37.124	0.496771	19.47
945	0.0194373	1.62404	988.947	1.02562	5.00813	37.1597	0.514079	18.028
946	0.896565	65.6934	978.239	1.19609	3.24441	37.2392	0.520197	23.8525
947	5.76644	7.97132	19.2005	1.52263	3.37349	37.2517	0.51598	23.2286
948	5.49002	7.0499	20.6427	2.14752	3.53067	37.3184	0.491367	23.1171
949	0.163789	1.76992	162.119	1.4122	4.18782	37.3785	0.52114	20.5689
950	0.0463871	1.57262	494.056	1.48008	4.56032	37.4531	0.502667	19.7244
951	0.0991785	2.16705	339.805	1.41523	3.98321	37.488	0.506552	21.3975
952	1.46515	2.91902	32.4967	1.86299	5.22758	37.5511	0.502733	18.482
953	0.0677784	4.38386	924.423	1.03374	3.43412	37.6121	0.53368	22.9925
954	0.377433	16.5952	498.927	1.12073	4.87977	37.6277	0.54108	18.416
955	0.996655	11.3968	132.931	1.25053	3.94458	37.7653	0.580413	20.8222
956	0.0170576	1.02265	902.931	1.52665	4.55202	37.9079	0.500068	19.9444
957	0.0930785	5.03074	791.974	1.54214	4.66243	37.9566	0.50242	19.652
958	0.322437	3.28064	159.111	1.78375	5.33279	38.1305	0.467916	18.552
959	4.00619	11.075	33.2583	2.04427	5.10447	38.2163	0.499993	19.122
960	0.066813	2.92491	679.513	1.58039	4.51039	38.2563	0.5	20.2022
961	1.25437	49.8527	561.976	2.17498	4.3744	38.3402	0.499997	20.945
962	0.399409	21.9276	838.999	1.7736	4.41768	38.3442	0.498904	20.6267
963	4.80456	2.45167	14.5564	2.7289	4.24508	38.3707	0.500101	21.5
964	0.13846	2.74965	285.484	1.48305	5.0932	38.3933	0.500001	18.678
965	0.861766	3.16064	69.6584	1.80656	3.97814	38.4907	0.499104	22.0125
966	7.42568	28.8112	37.1016	1.51206	3.87249	38.4986	0.500286	22.1
967	0.725265	8.49275	192.584	1.80838	4.07704	38.5639	0.498265	21.7225
968	1.94551	5.24565	48.1184	2.6726	4.70526	38.5964	0.492976	20.4822
969	6.9498	4.30371	12.7566	1.85654	4.40163	38.6945	0.488798	20.92
970	4.42269	3.02978	13.4782	1.13713	5.17511	38.8528	0.493782	18.66
971	0.147612	5.47331	524.534	1.48221	5.20289	38.9111	0.501973	18.554
972	4.07993	1.50696	14.1255	3.07995	4.86705	38.9384	0.496839	20.3467
973	0.58568	18.2563	511.445	1.12035	3.27665	39.0711	0.5	24.6171
974	0.167157	1.63452	157.005	1.62497	4.99887	39.0983	0.503741	19.1778
975	0.0451112	3.39734	985.428	1.15766	4.46659	39.16	0.564466	19.74
976	0.0502568	1.80841	570.116	1.21307	3.73477	39.173	0.528739	22.4975
977	0.351526	10.8935	482.854	1.77988	4.72995	39.6061	0.511099	20.0378
978	3.65715	12.2245	38.1245	1.40089	4.20846	39.6313	0.578649	20.7289
979	5.69071	11.2962	27.1083	2.63486	4.74713	39.8367	0.501827	20.5933
980	0.265732	2.18505	147.596	1.84228	4.8104	39.9441	0.500003	20.06
981	0.526018	3.25962	98.4804	1.0841	3.44926	39.9816	0.560861	23.4714
982	3.90423	2.13931	17.2415	3.44854	5.35235	40.4268	0.4948	19.8956
983	3.71097	57.0379	199.393	3.17395	4.49026	40.4967	0.499904	21.62
984	2.1268	1.77892	24.2091	2.96821	5.37362	40.6101	0.499999	19.6244
985	0.66271	4.40354	125.862	2.07659	4.6253	40.7273	0.5	20.8867
986	1.66267	55.0689	506.501	2.67623	4.79302	40.7928	0.5	20.78
987	0.487684	1.69619	72.2708	1.90043	4.60647	40.8226	0.512834	20.7575
988	1.68655	84.3188	705.914	2.78039	5.48729	40.9849	0.499998	19.38
989	0.298565	2.59494	177.132	1.32907	3.69295	41.3444	0.500079	23.7543
990	0.357288	16.2744	800.463	2.02326	4.98097	41.7521	0.503292	20.2067
991	0.0936578	3.83858	549.829	1.12977	5.21034	41.7641	0.568826	18.532
992	2.20333	32.3735	223.847	3.20891	5.36167	41.8056	0.499466	20.04
993	0.759531	5.27131	122.966	2.26201	5.70933	42.0899	0.499999	18.874
994	5.58568	6.49409	21.2054	2.30498	4.13661	42.1187	0.537504	22.28
995	2.54938	44.0542	271.711	3.08925	4.7035	42.197	0.499949	21.515
996	0.0927862	2.83766	545.741	1.60751	4.49141	42.2865	0.530139	21.175
997	0.0927862	2.83766	545.741	1.60751	4.49141	42.2865	0.530139	21.175
998	0.0530842	3.33167	931.414	1.34581	5.05307	42.5314	0.565056	19.286
999	8.33157	14.606	22.1614	1.16823	4.60507	43.0432	0.518214	21.1378
1000	0.792944	9.75724	177.627	1.66219	6.21852	43.0565	0.51444	17.636
1001	3.68987	2.87652	23.2417	4.12154	6.29681	44.3141	0.5	19.3156
1002	1.63455	36.4546	365.085	2.23305	4.48688	45.0478	0.553058	22.02
1003	0.200378	1.1408	90.5685	1.06678	4.94377	45.2601	0.627388	19.5933
1004	0.614404	13.3679	449.024	2.4114	5.27934	45.7031	0.511978	20.62
1005	1.44863	22.9177	339.895	1.32816	3.53803	46.2293	0.498065	25.9114
1006	0.839847	3.79978	96.0059	2.49908	6.96449	47.4201	0.504023	17.968
1007	7.08743	1.73472	12.1889	1.95433	6.73416	47.6239	0.466634	18.5
1008	0.0507845	1.8569	890.997	2.26626	5.47302	47.8801	0.499704	20.7425
1009	0.969621	1.67382	50.4733	2.81286	7.34728	49.2195	0.50188	17.948
1010	1.09911	84.4666	994.318	1.09279	7.04588	49.7118	0.562296	16.9818
1011	2.05446	15.7468	133.029	2.5627	6.0479	52.347	0.613543	19.7667
1012	8.37748	3.56985	19.9421	4.25732	4.92043	53.2326	0.519343	23.375
1013	0.0339845	1.20655	860.633	2.09534	6.84943	58.08	0.598001	19.25
1014	8.22568	2.74828	34.5092	14.1717	10.8641	71.8327	0.523775	20.2378

## Sheet: NNF
NNF
Rank	delta	AMAX	VMAX	KA	alpha	Km	beta_max	max(Ptot)	amp(Ptot)	Period	mean(BMAL)	amp(BMAL)	amp(REV)
1	55.018	2.94958	45.1569	83.4916	404.758	1.00892	3.47884	31.3	0.38574	21.995	2.21242	0.170072	0.626041
2	0.179468	4.39642	53.9274	1.85994	28.4471	1.13174	3.46974	31.5034	0.523701	19.678	0.841265	0.202286	0.487482
3	0.195686	6.24152	22.028	2.62775	21.3231	1.45997	3.59125	32.3842	0.500319	19.8578	1.85648	0.199974	0.508762
4	0.216837	1.83607	21.5719	1.59616	32.4624	1.15354	3.46883	32.394	0.500041	20.1175	0.725238	0.199987	0.537099
5	0.20245	22.4135	46.2596	7.34752	21.9598	1.14179	4.01591	32.5713	0.476425	18.184	3.50933	0.20978	0.465506
6	0.227778	13.1139	20.7271	7.21485	22.4373	1.65566	4.05965	32.7524	0.438449	18.542	3.90474	0.204148	0.487604
7	0.23361	1.09986	42.0326	2.15419	69.0629	1.12875	3.48237	32.7589	0.461262	20.2311	0.447129	0.204205	0.532915
8	0.208262	5.21423	18.1209	2.09553	22.0521	1.63858	3.5711	32.9287	0.471712	20.3956	1.79621	0.202816	0.517665
9	0.212057	6.28551	45.3512	1.26164	23.1297	1.28144	3.32455	33.275	0.47221	21.0325	1.18996	0.266079	0.540058
10	0.178158	2.05964	66.88	1.51711	46.8858	1.20073	3.42266	33.3996	0.500808	20.6933	0.481835	0.199967	0.49347
11	0.228962	4.1301	20.5559	7.52065	43.647	1.17185	3.33533	33.4206	0.499991	20.55	1.99378	0.200042	0.583294
12	0.228962	4.1301	20.5559	7.52065	43.647	1.17185	3.33533	33.4206	0.499991	20.55	1.99378	0.200042	0.583294
13	0.195496	4.42905	21.5999	3.19013	29.1772	1.38379	3.4021	33.8091	0.501989	20.8867	1.65472	0.197214	0.537621
14	0.136707	16.7314	78.0479	5.27183	29.4688	1.67415	3.29831	33.871	0.505266	21.6111	2.44427	0.166101	0.445872
15	0.18783	12.3415	59.2788	12.9342	45.4386	1.69964	3.81728	34.0589	0.49476	19.4467	2.99809	0.201822	0.500969
16	0.229391	4.80153	72.046	23.9239	124.75	1.46194	3.82435	34.202	0.490369	19.2356	1.98465	0.202398	0.550517
17	0.19722	8.30024	21.0554	3.99399	23.0165	1.71395	3.8375	34.3703	0.5	19.7489	2.59462	0.200006	0.516822
18	0.19722	8.30024	21.0554	3.99399	23.0165	1.71395	3.8375	34.3703	0.5	19.7489	2.59462	0.200006	0.516822
19	0.194333	10.3152	22.6156	2.28456	17.4801	1.80941	4.19194	34.3728	0.500229	19.02	2.4167	0.199132	0.485829
20	0.187355	28.4799	67.7742	15.1772	31.2659	1.01662	3.76949	34.3735	0.499331	19.082	4.45606	0.218121	0.492394
21	0.387925	4.0348	2.42489	1.3082	13.0899	1.27534	3.84203	34.3743	0.493785	19.8067	2.70817	0.195017	0.664215
22	0.184958	13.8139	19.8454	2.31999	14.559	1.5338	3.43383	34.6165	0.499978	21.0225	3.4184	0.224136	0.53173
23	0.173017	24.4323	34.8712	1.77642	13.7666	1.16451	2.85322	34.6283	0.455651	23.25	3.99372	0.254837	0.539716
24	0.222656	4.47044	18.9827	3.92283	31.7079	1.59429	3.94002	34.7161	0.499998	19.46	1.79713	0.200001	0.542923
25	0.222656	4.47044	18.9827	3.92283	31.7079	1.59429	3.94002	34.7161	0.499998	19.46	1.79713	0.200001	0.542923
26	0.186972	17.013	34.5427	3.48353	18.609	1.80139	4.27853	34.741	0.499983	18.7911	2.94692	0.200013	0.472351
27	0.265163	10.4768	30.2528	7.70727	35.1514	2.06722	4.57183	34.9465	0.4191	17.972	3.1147	0.231805	0.509771
28	0.190664	4.24108	22.1109	3.15248	29.2453	1.26902	3.49521	34.957	0.535631	20.6533	1.54961	0.199992	0.549488
29	0.244555	3.60552	16.3737	3.91848	34.9686	1.53463	4.02033	35.1485	0.497273	19.284	1.64174	0.202163	0.563042
30	0.229546	3.93813	34.119	6.8721	55.6166	1.52702	4.2803	35.1599	0.502191	18.49	1.5053	0.199055	0.531626
31	0.165537	13.8172	25.885	4.06097	20.6036	1.65256	3.20416	35.1925	0.470611	22.2	3.6704	0.198626	0.509635
32	0.165537	13.8172	25.885	4.06097	20.6036	1.65256	3.20416	35.1925	0.470611	22.2	3.6704	0.198626	0.509635
33	0.23079	3.50081	24.0634	3.25602	36.9759	1.56134	4.43808	35.3521	0.499654	18.326	1.27024	0.199731	0.520927
34	0.189342	12.0374	19.5215	4.39301	19.6565	1.79881	3.8663	35.4055	0.500001	19.9711	3.52165	0.200183	0.514139
35	0.200493	3.07878	23.2	2.42062	34.3526	1.40048	3.58914	35.4395	0.50941	20.7925	1.18142	0.200155	0.545276
36	0.221334	10.1749	27.7572	1.20972	18.4435	2.33646	4.38719	35.5381	0.455926	19.3556	2.08084	0.235026	0.499262
37	0.184755	18.1679	19.7452	4.09409	15.7813	1.75494	3.89136	35.5807	0.491552	19.9444	4.43864	0.202995	0.499764
38	0.19255	12.4203	19.6593	6.28275	22.1935	1.69737	3.85253	35.7243	0.499192	19.9244	3.90911	0.2	0.521639
39	0.210422	12.7959	30.1155	16.6608	40.8303	1.72783	4.42716	35.8839	0.473609	18.422	4.2145	0.185459	0.491105
40	0.205656	5.63415	24.7809	4.65537	34.7926	1.82934	4.04862	36.0568	0.502783	19.6556	2.01358	0.19813	0.530013
41	0.438521	9.21953	14.0285	1.04321	16.2792	1.10102	3.66237	36.0867	0.414975	20.555	2.9792	0.405528	0.653013
42	0.288732	6.60829	4.44827	2.32572	14.6045	1.55016	4.04155	36.1319	0.48805	19.6622	3.66804	0.205829	0.609265
43	0.248864	2.37816	82.1583	1.34946	60.6336	1.68286	4.34691	36.1425	0.406648	19.1733	0.492735	0.240572	0.482009
44	0.247086	3.76983	17.4447	4.59138	38.7364	1.62563	4.27964	36.1509	0.500143	18.894	1.71327	0.200362	0.560736
45	0.251407	3.60725	17.1147	8.43471	55.0525	1.39157	3.6408	36.1728	0.497664	20.58	2.03141	0.189223	0.607981
46	30.7426	3.65184	1.49318	1.62767	15.506	1.2243	3.9494	36.1913	0.498044	21.035	2.77647	0.204375	0.752871
47	0.307175	4.69303	5.71703	3.56912	21.4544	1.36526	4.20379	36.2619	0.500086	18.95	2.71544	0.201016	0.616921
48	0.380952	2.82303	5.36905	3.24344	27.9514	1.18196	4.23869	36.2805	0.500009	18.774	1.82187	0.199991	0.652559
49	0.380952	2.82303	5.36905	3.24344	27.9514	1.18196	4.23869	36.2805	0.500009	18.774	1.82187	0.199991	0.652559
50	0.260188	2.28612	16.0651	3.08417	42.7633	1.47838	4.1456	36.3609	0.5	19.306	1.14182	0.2	0.578651
51	39.502	1.95615	2.73818	1.12269	20.9039	1.00003	4.02495	36.4738	0.496956	20.7625	1.3655	0.25754	0.739511
52	0.185245	23.3454	15.7147	1.969	11.3122	1.78905	3.99107	36.5484	0.487723	20.1267	5.15606	0.209846	0.497495
53	0.197039	13.2706	21.4984	4.93913	21.1162	1.95113	4.30708	36.5726	0.499993	19.142	3.62127	0.20209	0.505971
54	0.206599	12.5634	21.6418	6.42957	23.947	1.79795	4.28433	36.5905	0.498201	18.9978	3.72223	0.20783	0.518706
55	0.250906	4.22581	11.4406	2.05312	21.9159	1.48892	4.86644	36.5965	0.500823	17.686	1.67586	0.199542	0.526306
56	0.183815	18.5259	26.3455	4.47898	18.6406	2.01568	4.26252	36.6248	0.500026	19.3667	3.96772	0.200213	0.489226
57	0.246365	6.29862	69.2955	35.618	140.459	1.39987	3.68567	36.6737	0.479665	20.1022	2.83753	0.226727	0.59917
58	0.235544	8.59513	11.4752	6.08031	24.3397	1.91061	4.14487	36.7721	0.478985	19.52	3.84228	0.200424	0.558222
59	0.235544	8.59513	11.4752	6.08031	24.3397	1.91061	4.14487	36.7721	0.478985	19.52	3.84228	0.200424	0.558222
60	0.231201	4.04539	25.2244	2.89521	34.3892	1.59423	4.95866	36.8928	0.500055	17.5964	1.28621	0.200017	0.503385
61	0.20408	7.20824	41.2424	14.3763	62.0191	1.6232	3.76654	36.9236	0.509013	20.2489	2.75115	0.207769	0.56226
62	0.313281	3.86533	19.2042	2.12541	26.9599	1.02904	4.66784	36.9556	0.50205	17.3964	1.29153	0.286631	0.592165
63	0.161761	29.5498	25.1091	3.25219	13.3299	1.71179	3.66915	36.9808	0.497421	21.055	5.32276	0.201845	0.492056
64	0.205847	16.1511	20.6319	4.05861	17.9585	1.93066	4.43594	37.0574	0.493388	18.918	3.96626	0.216497	0.509887
65	48.6734	1.35002	3.23834	1.72821	35.4454	1.21647	4.38195	37.1311	0.46589	20.2933	1.01418	0.195738	0.705127
66	69.228	0.940942	87.9442	46.8972	980.051	1.04367	4.38164	37.2142	0.431721	20.5689	0.704864	0.182818	0.66244
67	0.27322	3.17535	9.56372	2.90805	31.0019	1.44136	3.75232	37.2162	0.49735	20.745	1.77601	0.208795	0.626595
68	41.9682	2.72251	12.1607	18.2533	128.937	1.21976	4.09308	37.3118	0.439586	21.5425	2.04532	0.190438	0.689917
69	0.182406	15.6524	18.091	5.04331	18.5942	1.87806	3.89844	37.3212	0.499743	20.3889	4.56781	0.200042	0.518914
70	0.245768	13.995	10.4062	2.92871	14.3796	1.78458	4.27358	37.3387	0.46868	19.27	4.78466	0.241563	0.556526
71	23.0905	3.01348	10.623	25.9133	131.28	1.00195	4.13378	37.3402	0.480345	20.8733	2.34324	0.178382	0.721772
72	0.233104	9.87565	6.02969	2.15927	12.9521	1.68224	4.13598	37.3981	0.498985	19.82	4.43172	0.20488	0.566672
73	0.233104	9.87565	6.02969	2.15927	12.9521	1.68224	4.13598	37.3981	0.498985	19.82	4.43172	0.20488	0.566672
74	0.191856	17.1045	23.684	8.43785	23.4987	1.66824	4.23282	37.4026	0.502041	19.2489	4.63348	0.200001	0.505885
75	3.22396	7.12907	1.8637	1.68618	13.073	1.322	3.96121	37.4921	0.445867	21.65	4.92851	0.255033	0.722811
76	0.311864	5.0518	5.19695	2.61379	19.3655	1.61622	4.18411	37.7059	0.497891	19.6133	2.92038	0.214831	0.637498
77	0.239928	2.29841	57.6691	9.58254	128.041	1.57203	4.27758	37.732	0.502548	19.2178	1.03154	0.200935	0.563485
78	0.205784	15.1724	29.4207	9.37253	29.9096	2.04467	4.56017	37.745	0.489251	18.696	4.10036	0.207509	0.50893
79	0.205784	15.1724	29.4207	9.37253	29.9096	2.04467	4.56017	37.745	0.489251	18.696	4.10036	0.207509	0.50893
80	0.205784	15.1724	29.4207	9.37253	29.9096	2.04467	4.56017	37.745	0.489251	18.696	4.10036	0.207509	0.50893
81	0.247389	1.51378	23.5127	2.80619	62.862	1.37335	3.95757	37.8314	0.499846	20.2556	0.758776	0.201156	0.586053
82	0.224542	6.95428	93.1162	41.6784	162.873	1.56265	3.82825	37.8336	0.498177	20.0667	2.86403	0.221766	0.587237
83	0.200285	24.1946	29.65	4.29262	17.5456	1.75551	4.80689	37.8731	0.494699	18.23	4.12114	0.211395	0.479356
84	0.225591	8.8018	11.7665	5.97361	24.158	1.87497	4.2129	37.878	0.499124	19.5667	3.84089	0.200623	0.562115
85	0.24609	3.52271	15.5769	2.83357	33.9054	1.66443	4.05377	37.9135	0.500062	20.0911	1.60324	0.218896	0.588664
86	19.2598	5.24255	1.19039	1.54212	13.3193	1.37144	3.87261	37.9384	0.499773	21.8725	4.04942	0.200019	0.773791
87	0.156482	37.2426	25.0782	1.68128	11.0414	1.8393	3.74675	37.9449	0.498422	21.3156	5.65556	0.201126	0.484679
88	0.321958	2.79475	9.41783	3.28612	37.0199	1.70628	4.64166	37.9471	0.480049	18.672	1.59665	0.20048	0.602723
89	5.70798	5.50962	1.13546	1.53627	13.4747	1.28308	3.46836	37.9783	0.491367	23.2286	4.33091	0.191753	0.78971
90	0.25619	9.34294	5.01188	4.05127	15.3711	1.36279	4.10099	37.9947	0.496461	19.7556	4.93961	0.197477	0.592966
91	0.212842	19.4877	12.0027	1.92514	11.5086	1.57302	4.32201	38.0767	0.495729	19.4044	5.09401	0.230968	0.527567
92	0.212842	19.4877	12.0027	1.92514	11.5086	1.57302	4.32201	38.0767	0.495729	19.4044	5.09401	0.230968	0.527567
93	0.285737	1.43429	19.6204	3.08496	64.5391	1.42725	4.47501	38.0842	0.5	18.8444	0.764127	0.20005	0.590836
94	0.285737	1.43429	19.6204	3.08496	64.5391	1.42725	4.47501	38.0842	0.5	18.8444	0.764127	0.20005	0.590836
95	23.4003	4.47839	3.52956	6.25421	34.6101	1.56029	4.34465	38.1013	0.43583	21.1825	3.30697	0.201173	0.690226
96	0.209443	6.80949	30.3621	9.10554	50.1599	2.08722	4.15298	38.1734	0.494929	19.9244	2.64465	0.200665	0.547632
97	0.238752	10.6601	7.42849	2.87085	14.8003	1.80402	4.44692	38.2939	0.493058	19.2178	4.46268	0.211016	0.558149
98	0.180566	21.3573	72.6528	10.0858	38.7379	2.56258	4.66946	38.2941	0.499167	18.95	3.51468	0.201552	0.482367
99	0.227756	7.29423	64.3003	11.1669	72.3872	2.07386	4.68148	38.3733	0.491553	18.484	2.11415	0.228	0.53765
100	0.190981	30.1007	30.0683	3.36641	15.3782	2.01519	4.97446	38.4307	0.489265	18.334	4.4469	0.20043	0.460079
101	0.241719	8.06562	13.3231	8.92437	32.1464	1.79584	4.42443	38.4329	0.499278	19.02	3.75358	0.199897	0.570289
102	0.258028	7.00804	9.11031	5.27766	24.7177	1.80222	4.46821	38.4366	0.499996	19.02	3.45643	0.203852	0.584561
103	0.199843	8.01821	22.5145	7.3463	36.1641	2.14233	4.18965	38.4556	0.506075	19.9689	3.05835	0.194248	0.541424
104	0.243409	1.7247	38.5792	4.12685	86.0474	1.61243	4.52827	38.5137	0.500196	18.928	0.756682	0.199997	0.553127
105	17.8287	3.22865	1.8759	2.22151	21.6464	1.37229	4.18644	38.5328	0.49982	21.08	2.47234	0.200536	0.756659
106	0.264469	8.85714	10.0338	1.15188	14.1267	1.17803	3.37545	38.5392	0.499288	22.1	3.42895	0.316893	0.667394
107	3.39664	3.6632	1.78663	1.31682	19.7352	1.41559	3.53688	38.5487	0.459464	23.5225	2.81112	0.199844	0.760335
108	0.274001	1.35535	20.707	2.18538	56.8932	1.48821	4.70628	38.5544	0.499985	18.472	0.653254	0.204257	0.570082
109	0.289723	0.900999	19.0488	1.45776	57.6052	1.36629	4.53483	38.6822	0.497973	18.86	0.457628	0.211513	0.589696
110	0.318927	1.56276	27.5763	4.73512	84.1286	1.16144	4.9293	38.6958	0.500419	17.4655	0.777167	0.221688	0.593365
111	0.289932	4.0093	35.0104	21.3079	118.272	1.55333	4.74809	38.7542	0.500012	18.088	2.13383	0.200153	0.594452
112	0.171135	27.7042	34.2153	1.70918	14.3716	2.29881	4.09394	38.8084	0.508839	20.6733	3.99067	0.222289	0.506933
113	0.197074	15.4285	14.5677	2.45612	15.1291	2.36475	4.73941	38.825	0.498613	19.13	4.17585	0.19996	0.500469
114	0.199316	26.3178	11.7436	2.03753	10.2	1.03924	3.91065	38.851	0.499988	20.44	6.51129	0.238956	0.538493
115	0.221771	1.7467	49.8986	3.76494	91.6392	1.64652	4.3066	38.891	0.497132	19.692	0.695785	0.200546	0.541881
116	0.270238	1.02896	26.7438	2.06131	70.2357	1.42154	4.93692	38.9032	0.499995	17.966	0.474954	0.2	0.553914
117	0.270238	1.02896	26.7438	2.06131	70.2357	1.42154	4.93692	38.9032	0.499995	17.966	0.474954	0.2	0.553914
118	0.267677	2.35604	21.6957	4.47026	61.9349	1.62359	4.43034	39.012	0.5026	19.2133	1.18307	0.207637	0.592664
119	0.263735	5.75792	51.6345	35.3899	136.289	1.41413	4.40305	39.052	0.517089	18.6556	2.79818	0.216549	0.605826
120	0.323442	1.50086	59.4132	16.5483	252.572	1.29974	4.66072	39.089	0.500786	18.306	0.873968	0.199522	0.61673
121	17.7577	3.28954	2.10452	2.71366	24.7256	1.39444	4.13765	39.141	0.497678	21.45	2.52398	0.200002	0.759302
122	0.258979	8.73825	8.85614	4.33768	20.8534	2.01103	4.72255	39.2162	0.487894	18.78	3.93595	0.213663	0.572289
123	0.37016	2.53912	28.9989	20.0835	155.95	1.25263	4.62918	39.2191	0.500029	18.33	1.61075	0.199955	0.649286
124	0.280906	0.975645	23.3283	2.58207	82.7507	1.36951	4.29422	39.2201	0.500979	19.6444	0.538634	0.199233	0.603924
125	0.354973	4.21106	7.34844	6.20054	37.1283	1.61855	4.67912	39.3009	0.489284	18.6489	2.62759	0.200048	0.640236
126	0.314057	1.45931	45.6467	11.0113	185.629	1.36797	4.66339	39.3409	0.499996	18.494	0.83531	0.199997	0.612233
127	0.162791	18.5837	21.4673	6.91507	21.6847	1.68119	3.39835	39.3715	0.483451	22.3857	5.56868	0.200214	0.534358
128	1.89972	3.91576	1.37185	1.55366	15.9903	1.26274	4.1963	39.435	0.52047	20.7425	3.00696	0.204815	0.779915
129	0.259059	5.23574	15.8854	4.93699	35.7356	1.96657	5.06297	39.4876	0.500014	18.044	2.24885	0.209804	0.559568
130	0.834065	6.37013	2.19474	1.68119	14.4866	1.05304	3.70233	39.4896	0.482532	21.9225	4.36856	0.271737	0.768733
131	4.76503	2.32316	4.27517	1.66912	29.8392	1.12748	4.16052	39.5815	0.472709	21.4875	1.55086	0.282077	0.73244
132	21.0434	3.28648	2.63442	3.22869	27.0118	1.22105	4.60088	39.635	0.493014	20.2044	2.42231	0.218651	0.733322
133	0.356099	2.89307	8.4859	4.85685	44.1919	1.56623	4.6548	39.6441	0.500176	18.8267	1.82422	0.200312	0.648217
134	0.356099	2.89307	8.4859	4.85685	44.1919	1.56623	4.6548	39.6441	0.500176	18.8267	1.82422	0.200312	0.648217
135	7.00541	4.4465	1.72877	2.24046	20.1469	1.86622	4.39446	39.7204	0.470725	21.2475	3.40263	0.195623	0.741181
136	0.17571	28.5961	53.4534	5.18024	25.1146	3.28273	4.68948	39.7902	0.476536	19.7511	4.23041	0.20564	0.48016
137	0.37033	1.14746	9.80389	2.07532	52.7691	1.34168	4.71335	39.7955	0.49994	18.686	0.723648	0.20002	0.642163
138	1.19814	2.74199	3.93081	3.53933	41.6802	1.53617	4.30313	39.8212	0.438473	21.1133	2.04288	0.19609	0.706148
139	0.218131	11.013	5.85532	1.7426	13.1027	2.14121	4.18982	39.8499	0.498353	20.5956	5.0246	0.200114	0.5729
140	63.3901	5.34706	1.42056	2.23038	16.4777	1.49073	3.97222	39.8699	0.49959	22.22	4.12547	0.202572	0.778731
141	12.851	3.47511	1.98738	2.50688	23.5367	1.55676	4.46995	39.938	0.493542	20.8089	2.65318	0.200423	0.750216
142	0.29521	6.08742	6.31818	4.92931	25.3522	1.90046	4.59935	39.9712	0.498601	19.1911	3.52493	0.199854	0.622456
143	1.11087	3.40693	1.9948	2.12907	21.9747	1.50614	4.56858	40.0303	0.490637	19.9511	2.56858	0.200818	0.74328
144	4.34018	5.0313	1.51676	2.11974	17.3251	1.58658	4.17073	40.05	0.491724	21.5911	3.84816	0.205016	0.767733
145	0.274874	4.97836	18.6717	4.46544	37.2843	1.66857	5.59338	40.0544	0.487258	16.9782	1.89652	0.216913	0.537687
146	0.467935	3.891	5.23751	3.60171	32.2035	1.84186	4.65799	40.0885	0.453879	19.4178	2.55624	0.214634	0.664652
147	0.277058	5.60219	10.7702	4.78812	33.1877	2.33261	4.72178	40.2542	0.477692	19.262	2.87957	0.208379	0.593469
148	3.10364	2.21554	5.17507	1.46954	31.1904	1.19679	4.70183	40.2712	0.450254	20.1711	1.38327	0.29824	0.694122
149	0.405068	3.28339	8.79365	5.41624	44.324	1.28824	4.3802	40.3333	0.501738	19.3756	2.0543	0.235403	0.690079
150	4.39488	3.92555	1.58545	1.87926	19.6345	1.59086	4.13728	40.3559	0.500702	21.7325	3.03918	0.198782	0.776083
151	54.2298	3.56772	2.07304	2.89415	25.1369	1.5224	4.35177	40.378	0.499972	21.26	2.73852	0.199999	0.760049
152	0.220281	9.6439	23.637	1.24614	18.5806	1.8086	6.06568	40.4776	0.487133	16.8673	1.80567	0.198323	0.455435
153	0.298588	0.418371	36.4185	1.88751	138.772	1.31573	4.71121	40.4875	0.500352	18.7978	0.230453	0.199969	0.598766
154	1.16339	3.63514	4.85983	1.09031	21.7464	1.30396	4.58933	40.4917	0.455777	20.0133	2.0833	0.343067	0.711788
155	1.16339	3.63514	4.85983	1.09031	21.7464	1.30396	4.58933	40.4917	0.455777	20.0133	2.0833	0.343067	0.711788
156	0.470008	4.08614	2.89668	2.57799	22.7424	1.60072	4.13619	40.5087	0.49824	20.775	2.93852	0.200554	0.726408
157	45.7376	4.53596	13.3337	38.42	155.842	1.20507	3.90426	40.5133	0.461722	22.9875	3.47446	0.194049	0.738137
158	0.240068	11.2459	6.79174	3.7352	16.5861	2.08982	4.69297	40.6029	0.492015	19.312	5.13049	0.202775	0.56688
159	0.314692	0.586443	28.0564	2.30604	117.494	1.33568	4.79484	40.6378	0.5	18.6422	0.334501	0.200018	0.608143
160	0.184873	21.4834	21.801	2.1994	15.7191	2.92052	5.0861	40.6499	0.500989	19.1311	4.28468	0.200182	0.484571
161	10.6625	3.14029	2.16009	2.5334	26.3364	1.58999	4.65169	40.8085	0.494334	20.5575	2.39485	0.200392	0.74787
162	0.230665	8.38845	17.5094	7.02906	36.38	2.99196	5.34368	40.8549	0.477696	18.482	3.39993	0.19035	0.526101
163	0.570689	5.77702	1.78402	2.16774	16.2214	1.46312	4.00748	40.8714	0.499978	21.285	4.29683	0.202667	0.757853
164	56.1223	2.04825	2.47402	2.11856	32.1029	1.47164	4.74866	40.8964	0.498501	20.28	1.57271	0.194275	0.743839
165	10.4755	4.0651	2.71981	1.89624	20.0109	1.22051	4.83396	40.8993	0.489872	19.9311	2.72962	0.277167	0.729379
166	0.423936	2.07864	8.90086	5.00579	61.3574	1.41878	4.60203	40.9413	0.500559	19.292	1.41626	0.199782	0.684833
167	3.4162	0.955311	7.00244	3.20917	87.6486	1.15941	4.61188	40.9725	0.469977	20.52	0.722307	0.194677	0.716266
168	0.239248	4.54703	46.661	6.75918	70.8285	2.06501	5.53062	40.9891	0.501281	17.52	1.47615	0.211948	0.525607
169	0.269991	3.49568	22.9457	17.4692	116.516	1.5821	3.8957	41.0132	0.499307	21.3	2.25897	0.175951	0.647517
170	0.654869	1.76635	4.48089	2.48387	41.478	1.37613	4.88873	41.0318	0.484671	18.944	1.27138	0.201382	0.70385
171	0.654869	1.76635	4.48089	2.48387	41.478	1.37613	4.88873	41.0318	0.484671	18.944	1.27138	0.201382	0.70385
172	5.43197	3.90842	1.36855	1.3684	16.7275	1.69249	5.07869	41.048	0.495534	19.5578	2.9754	0.199755	0.743013
173	1.23341	4.23712	14.5386	41.5462	171.606	1.08961	4.23461	41.0582	0.471508	20.98	3.22787	0.193943	0.739711
174	7.9643	5.03048	4.10014	11.7217	47.1771	1.28817	4.5352	41.0634	0.474446	20.95	3.80303	0.199568	0.728324
175	0.163693	41.7104	33.5763	8.55886	18.7439	1.60173	4.2941	41.096	0.507687	20.0733	6.87163	0.196355	0.48157
176	0.163693	41.7104	33.5763	8.55886	18.7439	1.60173	4.2941	41.096	0.507687	20.0733	6.87163	0.196355	0.48157
177	16.0937	4.1131	1.35426	1.92901	18.2779	1.49982	4.16677	41.1101	0.525025	21.725	3.23281	0.193275	0.79418
178	0.310057	8.23525	3.42917	3.15567	15.624	1.61724	4.69734	41.149	0.499908	19.2222	4.93182	0.200145	0.631686
179	24.1588	4.05346	1.98672	3.14826	24.4467	1.59115	4.46114	41.1695	0.500445	21.1725	3.11309	0.20014	0.76174
180	0.24327	13.9833	10.8982	4.27089	18.5166	2.30821	5.00449	41.1989	0.479165	18.726	5.07667	0.22681	0.553337
181	12.4385	3.94383	2.02025	3.04832	25.1518	1.5633	4.25259	41.2139	0.5	21.7425	3.04158	0.2	0.77041
182	78.5992	1.92178	81.5628	93.6813	990.255	1.03186	4.10571	41.2907	0.48185	22.33	1.45868	0.201396	0.741068
183	0.363466	2.17677	30.6839	16.7696	160.084	1.12085	5.25696	41.3305	0.513767	17.3109	1.32257	0.20187	0.633414
184	22.6534	3.24538	2.28145	2.97926	28.5146	1.57513	4.58161	41.3781	0.5	20.8933	2.48614	0.200001	0.755904
185	0.532486	3.30271	3.61698	3.50047	31.261	1.5643	4.62571	41.3791	0.499996	19.6133	2.38073	0.200002	0.719367
186	29.66	5.40996	2.01027	4.46396	22.4952	1.17636	4.16198	41.38	0.512805	21.8311	4.10284	0.215296	0.777893
187	0.201477	18.2538	38.0286	14.5899	40.2044	2.38401	5.21259	41.4027	0.498778	18.2733	4.70227	0.201438	0.502472
188	12.7077	3.10112	2.46914	3.19479	30.9799	1.53142	4.52768	41.4061	0.499193	21.0075	2.37636	0.199954	0.756506
189	17.7264	2.99784	2.32706	2.79121	29.1811	1.56564	4.65768	41.4175	0.499636	20.6867	2.29294	0.2	0.752691
190	0.366549	3.74894	8.15313	5.29708	41.5688	1.69252	4.67776	41.4323	0.498064	19.1844	2.33405	0.217221	0.667545
191	0.322335	0.550781	31.9156	2.61107	138.021	1.31684	5.19514	41.494	0.501604	17.886	0.311117	0.197695	0.599271
192	35.8146	2.79281	2.79908	3.37332	34.3579	1.47994	4.79773	41.5081	0.496048	20.3511	2.11898	0.201843	0.741621
193	0.304236	6.58659	9.84131	9.76506	38.1695	1.57682	5.2042	41.6107	0.498741	17.848	3.58821	0.20273	0.601058
194	25.8014	1.2164	3.5895	1.89448	45.9252	1.27473	4.81234	41.6142	0.496177	20.1978	0.922966	0.199826	0.735928
195	0.280588	9.82591	11.8532	6.65414	27.4441	2.02921	5.09998	41.6556	0.482126	18.2733	4.23146	0.236687	0.588166
196	3.95583	1.58735	20.0625	17.2993	240.799	1.11303	4.64586	41.6625	0.471951	20.5933	1.18728	0.202257	0.717247
197	3.95583	1.58735	20.0625	17.2993	240.799	1.11303	4.64586	41.6625	0.471951	20.5933	1.18728	0.202257	0.717247
198	1.3192	1.91764	2.97635	2.23879	36.6708	1.34669	4.54306	41.6659	0.50002	20.4311	1.45952	0.199755	0.754493
199	0.233831	1.76746	40.022	1.48971	52.0019	1.22955	6.09142	41.6905	0.498951	16.3527	0.469078	0.191917	0.471911
200	7.57096	2.06602	2.55381	1.38177	25.8972	1.29265	5.12604	41.7179	0.498603	19.3422	1.48718	0.234539	0.733804
201	1.60261	3.22035	2.28899	2.78138	28.6207	1.48801	4.34579	41.7892	0.499996	21.1725	2.47371	0.199999	0.769219
202	1.07748	2.50799	2.83486	2.66487	33.281	1.45376	4.68161	41.7897	0.496501	20.0289	1.89473	0.20039	0.7477
203	2.2259	3.5186	2.15561	2.85635	27.4689	1.52117	4.28238	41.9287	0.499997	21.5425	2.71346	0.2	0.773904
204	0.335187	4.50266	6.24843	4.3113	31.1787	2.0392	5.18265	42.0328	0.500427	18.502	2.7404	0.1997	0.63491
205	1.4929	2.77801	2.52861	2.72491	31.644	1.48702	4.5573	42.0535	0.499995	20.6111	2.1235	0.2	0.760671
206	4.60814	4.1427	2.09034	3.49393	26.4595	1.59774	4.49015	42.0558	0.499647	21.19	3.18678	0.200189	0.766118
207	2.91812	2.19669	1.81736	1.03311	21.9625	1.3597	4.39183	42.0978	0.533475	21.0225	1.66424	0.22035	0.791705
208	1.60771	2.13888	2.29287	1.50552	28.945	1.59227	4.59775	42.1368	0.496035	20.7156	1.63326	0.19989	0.757221
209	1.66234	5.19842	1.3671	2.00291	16.7244	1.61449	4.82833	42.1543	0.499989	20.0511	3.97545	0.200184	0.759698
210	4.60805	3.55837	2.67681	4.36006	34.2862	1.49892	4.49688	42.1777	0.499298	21.16	2.73491	0.199858	0.763347
211	0.216894	18.9397	30.1759	13.1853	35.5576	2.50084	5.11176	42.1862	0.483154	18.538	5.32583	0.221693	0.530257
212	0.238518	5.13854	42.8661	24.0353	132.823	1.92312	4.15903	42.2082	0.498525	20.7156	2.71253	0.200652	0.614397
213	5.30108	0.0469446	50.7084	1.06493	615.187	1.10658	5.33889	42.2444	0.416812	19.462	0.0344346	0.186225	0.638952
214	0.675775	1.85736	6.74248	4.46627	63.606	1.17404	4.45647	42.2952	0.499998	20.1889	1.34619	0.214028	0.739806
215	4.12233	4.14955	3.58162	8.36488	45.2456	1.30831	4.50712	42.351	0.499063	21.05	3.18056	0.200145	0.758496
216	2.33856	4.4658	3.07086	2.93019	28.868	2.04672	5.04238	42.3512	0.434149	20.3667	3.16929	0.22635	0.696764
217	4.86615	4.33886	1.93781	3.24907	24.544	1.67103	4.70634	42.3754	0.499373	20.7425	3.32844	0.200364	0.760621
218	3.16718	3.51439	3.47283	5.20687	40.8114	1.57192	5.02484	42.4164	0.471482	19.9911	2.62485	0.2047	0.721825
219	3.16718	3.51439	3.47283	5.20687	40.8114	1.57192	5.02484	42.4164	0.471482	19.9911	2.62485	0.2047	0.721825
220	0.498589	3.61841	5.53	1.98102	25.9913	1.4478	4.69612	42.4523	0.49919	19.4044	2.1606	0.284923	0.71424
221	4.72121	4.46959	1.64581	2.57291	20.7413	1.65323	5.00486	42.457	0.499574	20.0111	3.41433	0.20036	0.75196
222	2.55725	1.9225	4.37727	3.47475	53.3673	1.35962	4.66703	42.4732	0.483795	20.6978	1.44489	0.206485	0.739696
223	0.781221	4.49161	2.14653	3.04689	23.5135	1.65181	4.58403	42.4938	0.499549	20.32	3.38664	0.200135	0.755781
224	0.267639	3.6073	18.0595	5.31189	50.9309	1.78299	5.45861	42.5307	0.528078	17.714	1.68483	0.208011	0.58191
225	0.460834	1.97335	11.7759	7.70742	91.2355	1.3896	5.31424	42.5421	0.495296	17.9218	1.3492	0.193731	0.669459
226	0.393074	1.37762	15.7297	5.11744	102.287	1.43192	4.73567	42.5457	0.499876	19.36	0.913152	0.200578	0.672345
227	42.8943	2.18419	2.49993	2.23622	32.2382	1.45269	5.24588	42.5471	0.50008	19.47	1.65549	0.200408	0.735379
228	0.339871	1.78532	41.432	14.3725	209.581	1.60759	5.14087	42.6189	0.500391	18.346	1.07799	0.199999	0.631301
229	0.35958	4.09196	83.2723	10.9936	124.381	1.0358	5.48461	42.6351	0.481416	16.5491	1.28353	0.320736	0.612417
230	2.48722	4.28482	3.36304	7.30285	41.9847	1.52303	4.80171	42.6491	0.479619	20.4333	3.26069	0.197707	0.738787
231	0.674312	1.76052	14.5331	12.1507	152.185	1.13982	4.57786	42.6652	0.499947	19.8644	1.30162	0.199793	0.735638
232	22.2913	3.88779	2.82541	5.1811	36.6865	1.60428	4.49658	42.6906	0.496908	21.535	2.99636	0.197723	0.762137
233	36.1236	1.64892	3.43582	2.60218	45.283	1.34635	5.02224	42.7164	0.503165	19.9556	1.25395	0.200031	0.740939
234	2.09864	3.67643	5.53994	12.8263	72.4358	1.09444	4.1346	42.7419	0.505667	21.9025	2.8413	0.199899	0.778769
235	0.343396	6.44387	34.2168	24.9	100.436	1.13298	5.01633	42.7915	0.500216	17.714	3.09735	0.268658	0.644917
236	0.375618	5.55746	29.9115	63.3072	204.02	1.31399	4.24697	42.8255	0.500857	20.1844	3.81906	0.200548	0.707868
237	18.8199	3.25519	1.9052	2.07986	24.648	1.81494	5.11849	42.8537	0.500178	20.0467	2.48423	0.200532	0.749655
238	4.86211	1.83609	6.09597	5.4177	78.4421	1.32359	4.63358	42.8714	0.485132	21.04	1.39309	0.200981	0.739963
239	11.7	2.21326	2.8079	1.94589	31.4024	1.443	5.1782	42.8715	0.498025	19.67	1.62377	0.223465	0.737741
240	0.341932	2.18812	26.6694	16.3104	156.604	1.24971	4.71165	42.8998	0.548979	18.9	1.4232	0.201016	0.685543
241	0.250129	3.8887	44.2342	8.21469	88.4768	2.01811	6.06168	42.9013	0.500608	16.9909	1.4305	0.20097	0.524295
242	19.4231	9.28192	1.44929	2.24865	15.3606	2.29508	4.46243	42.9129	0.437054	22.4075	6.95907	0.207566	0.734451
243	76.882	2.52769	5.22991	1.07745	25.2554	1.0145	5.13239	42.9189	0.49396	19.6333	1.44257	0.362874	0.719446
244	0.249342	4.43181	8.10214	1.05889	19.6526	2.21879	5.84875	42.9334	0.521716	17.888	1.87607	0.199465	0.546108
245	6.84741	2.28199	3.32002	3.8203	47.1244	1.12999	3.89652	42.9479	0.51339	23.1257	1.78674	0.196101	0.793802
246	13.5921	2.0099	3.67779	3.59536	47.7403	1.31965	5.17151	42.9704	0.499617	19.6333	1.52135	0.200898	0.734367
247	0.398608	1.98899	23.059	12.4986	147.605	1.43243	5.26008	43.0086	0.504967	18.004	1.29006	0.200773	0.659975
248	0.398608	1.98899	23.059	12.4986	147.605	1.43243	5.26008	43.0086	0.504967	18.004	1.29006	0.200773	0.659975
249	0.398608	1.98899	23.059	12.4986	147.605	1.43243	5.26008	43.0086	0.504967	18.004	1.29006	0.200773	0.659975
250	21.6914	4.87315	8.54608	10.9639	62.5595	1.19804	4.67963	43.0317	0.455839	21.3689	3.22385	0.272866	0.703719
251	21.6914	4.87315	8.54608	10.9639	62.5595	1.19804	4.67963	43.0317	0.455839	21.3689	3.22385	0.272866	0.703719
252	10.5564	5.85076	1.72898	3.7628	21.5551	1.76583	4.7403	43.0369	0.492472	21.0325	4.48459	0.20049	0.758685
253	10.5564	5.85076	1.72898	3.7628	21.5551	1.76583	4.7403	43.0369	0.492472	21.0325	4.48459	0.20049	0.758685
254	4.03418	1.93031	20.313	20.8201	236.393	1.06613	4.79442	43.0461	0.487007	20.4022	1.42571	0.215241	0.729452
255	4.03418	1.93031	20.313	20.8201	236.393	1.06613	4.79442	43.0461	0.487007	20.4022	1.42571	0.215241	0.729452
256	0.288036	6.41319	14.2691	8.97453	44.2882	1.84739	5.91772	43.0738	0.491013	17.052	3.0248	0.203314	0.562043
257	1.75127	1.95046	3.0206	1.4486	32.4881	1.39047	4.44418	43.0811	0.49767	21.3133	1.4316	0.231161	0.76436
258	5.47089	1.53794	5.36911	4.84631	80.6364	1.22864	4.36398	43.1292	0.504369	21.73	1.20568	0.186267	0.76638
259	5.47089	1.53794	5.36911	4.84631	80.6364	1.22864	4.36398	43.1292	0.504369	21.73	1.20568	0.186267	0.76638
260	2.414	4.62905	3.11417	7.75	40.2263	1.34806	4.37741	43.1489	0.500034	21.485	3.56766	0.20006	0.772032
261	0.244244	18.7588	80.244	45.8141	92.4732	1.14234	4.39737	43.1582	0.499695	18.968	5.45464	0.287488	0.611896
262	2.39118	3.79318	1.97162	2.82703	25.4998	1.66809	5.05194	43.1636	0.499881	19.9022	2.89716	0.200118	0.753644
263	0.592395	1.88913	4.56429	2.41037	44.2507	1.3759	4.28391	43.1758	0.497557	21.2225	1.38909	0.203401	0.742822
264	52.0194	3.5395	3.9436	1.83524	26.4822	1.29364	4.43125	43.1801	0.500038	21.7425	2.30802	0.313286	0.760545
265	15.3963	2.94289	14.1028	25.1864	177.442	1.21673	4.46442	43.193	0.496473	21.6044	2.23556	0.204832	0.752491
266	0.371426	0.404411	27.0229	2.20523	163.321	1.34053	4.9714	43.2044	0.494312	18.9578	0.258067	0.197095	0.643449
267	2.98245	3.31025	1.83349	1.67321	23.0046	1.86322	5.0826	43.2512	0.499962	20.0467	2.50752	0.207342	0.756043
268	0.466847	6.2312	3.08134	4.76599	24.6632	1.91429	4.84177	43.2748	0.484288	19.6	4.38977	0.200308	0.704752
269	2.03892	5.3661	1.73499	3.46122	22.244	1.65619	4.57892	43.2868	0.499877	21.0525	4.13645	0.199999	0.773359
270	15.1385	0.058301	42.9235	1.90547	739.768	1.00866	4.82047	43.2903	0.49918	20.4622	0.0463316	0.167578	0.736267
271	1.18316	4.86576	1.8813	3.2669	23.1765	1.66005	4.73323	43.3074	0.499933	20.3844	3.71936	0.2	0.764824
272	31.1953	5.03571	4.47588	10.5765	51.2295	1.41111	4.23041	43.3142	0.482965	22.5775	3.79305	0.213663	0.759732
273	0.258943	1.89659	24.2562	7.16794	96.4205	1.30445	4.48605	43.324	0.576212	19.6156	1.09385	0.199647	0.652643
274	12.4833	8.01779	1.40356	2.89721	16.2416	1.67439	4.23642	43.3365	0.484132	22.525	6.12213	0.21007	0.777708
275	0.579731	2.85744	4.03614	3.94843	38.4524	1.51226	5.35651	43.3703	0.500238	18.312	2.0549	0.197522	0.706384
276	0.579731	2.85744	4.03614	3.94843	38.4524	1.51226	5.35651	43.3703	0.500238	18.312	2.0549	0.197522	0.706384
277	0.272959	10.8923	20.5626	3.44787	25.8019	2.33367	5.83861	43.381	0.491515	17.48	3.06482	0.268461	0.566217
278	0.421381	0.0491719	79.4147	1.06651	576.64	1.17609	5.23168	43.3957	0.487223	18.318	0.0327003	0.189649	0.644187
279	0.602118	1.27839	5.84372	2.37882	57.3236	1.38457	4.87511	43.464	0.500117	19.5622	0.928409	0.200036	0.719799
280	0.281204	10.7384	17.568	8.88806	35.349	2.06101	5.56382	43.4667	0.483955	17.628	4.10633	0.246348	0.579221
281	0.281204	10.7384	17.568	8.88806	35.349	2.06101	5.56382	43.4667	0.483955	17.628	4.10633	0.246348	0.579221
282	63.1793	1.95359	5.96399	2.00592	48.0982	1.14188	4.10202	43.479	0.458031	23.3943	1.33159	0.270547	0.734483
283	63.1793	1.95359	5.96399	2.00592	48.0982	1.14188	4.10202	43.479	0.458031	23.3943	1.33159	0.270547	0.734483
284	0.291843	13.2275	7.87061	2.58817	15.5949	1.83706	5.07054	43.5069	0.492423	18.708	5.21632	0.276768	0.615926
285	4.66572	5.93581	1.67002	3.57195	21.7434	1.62634	4.17588	43.5495	0.500037	22.4925	4.61547	0.200325	0.790362
286	4.66572	5.93581	1.67002	3.57195	21.7434	1.62634	4.17588	43.5495	0.500037	22.4925	4.61547	0.200325	0.790362
287	1.17511	6.7714	1.28126	2.13686	15.7423	1.66983	4.45127	43.5597	0.5	21.2325	5.22152	0.200001	0.781838
288	8.9373	4.3336	2.65022	5.17649	33.8493	1.63835	4.72521	43.5974	0.499961	21.0778	3.31329	0.203446	0.761895
289	0.606692	1.31876	7.66996	3.52428	75.6573	1.33118	4.84083	43.6136	0.497951	19.6133	0.957763	0.200614	0.720702
290	73.0848	2.46958	26.1611	40.9394	348.74	1.15754	4.27115	43.6233	0.498892	22.3571	1.89708	0.200124	0.762129
291	8.91889	3.52833	3.26121	6.03331	43.2267	1.51848	5.09984	43.6535	0.498327	20.1	2.6959	0.19757	0.743694
292	8.91889	3.52833	3.26121	6.03331	43.2267	1.51848	5.09984	43.6535	0.498327	20.1	2.6959	0.19757	0.743694
293	2.70419	4.48549	3.80452	9.78615	49.7129	1.35268	4.54226	43.6694	0.499927	21.1925	3.44822	0.200193	0.766312
294	0.206063	18.5729	18.3294	11.9169	28.4944	2.19243	4.91765	43.7106	0.500327	19.2067	6.28006	0.207493	0.540745
295	6.55109	4.26878	2.02079	2.30839	24.457	2.23482	5.27799	43.7242	0.473805	20.2378	3.20505	0.20611	0.73369
296	14.3251	9.64235	1.55195	1.36178	12.3951	1.32526	4.13881	43.7638	0.491058	22.785	6.7712	0.276171	0.78595
297	14.3251	9.64235	1.55195	1.36178	12.3951	1.32526	4.13881	43.7638	0.491058	22.785	6.7712	0.276171	0.78595
298	0.319892	0.31797	73.305	1.4696	188.707	1.24003	5.57332	43.7908	0.499971	17.318	0.136177	0.249077	0.593198
299	0.319892	0.31797	73.305	1.4696	188.707	1.24003	5.57332	43.7908	0.499971	17.318	0.136177	0.249077	0.593198
300	4.6933	1.27014	4.5633	2.70561	61.3848	1.30352	5.19851	43.8126	0.494145	19.7022	0.961571	0.200433	0.734348
301	1.55259	2.76732	3.89911	5.92647	53.0407	1.34066	4.87911	43.8129	0.508023	20.0311	2.12631	0.196004	0.759547
302	1.55259	2.76732	3.89911	5.92647	53.0407	1.34066	4.87911	43.8129	0.508023	20.0311	2.12631	0.196004	0.759547
303	9.80386	0.322994	12.2415	1.52365	147.271	1.08273	4.6319	43.8142	0.46674	21.545	0.238564	0.210975	0.717289
304	9.80386	0.322994	12.2415	1.52365	147.271	1.08273	4.6319	43.8142	0.46674	21.545	0.238564	0.210975	0.717289
305	47.6578	3.76387	3.26211	6.12624	42.7303	1.6263	4.91435	43.8171	0.499998	20.7375	2.87826	0.199998	0.752186
306	0.302486	8.76863	65.724	3.06145	42.8172	1.5814	4.86432	43.8285	0.499939	18.6222	1.66532	0.373817	0.638471
307	0.312309	4.01336	16.0646	5.86685	58.3733	2.55128	5.86814	43.8733	0.469001	17.894	2.06092	0.209189	0.582637
308	2.19582	5.16403	1.8712	3.70911	23.9861	1.68002	4.84046	43.9097	0.500349	20.565	3.95484	0.202335	0.765834
309	0.31073	0.674874	39.0661	3.51414	174.342	1.57617	5.17654	43.9122	0.500265	18.704	0.384385	0.199998	0.61036
310	5.47374	4.34151	2.69093	5.67843	35.8947	1.6487	4.78118	43.9434	0.500273	20.955	3.34225	0.198583	0.762811
311	5.47374	4.34151	2.69093	5.67843	35.8947	1.6487	4.78118	43.9434	0.500273	20.955	3.34225	0.198583	0.762811
312	0.248796	9.58108	10.5124	7.88958	29.1651	1.98431	5.50269	43.9574	0.515934	18.076	4.37765	0.199235	0.567017
313	29.1218	1.1889	7.24345	3.42137	82.2787	1.19502	5.22195	44.0226	0.485628	19.8667	0.863504	0.221938	0.717186
314	3.08165	4.66127	4.35465	11.9896	57.6886	1.30335	4.28426	44.0306	0.499475	22.0825	3.60164	0.200378	0.777213
315	0.38312	0.807705	38.0653	6.50645	224.272	1.37442	5.38863	44.0421	0.499762	18.066	0.503332	0.20431	0.642833
316	2.27258	4.67919	3.35401	8.54146	44.299	1.41937	4.49841	44.0435	0.499346	21.3867	3.60648	0.199732	0.771579
317	0.226694	3.40817	54.1445	5.49373	87.7058	1.19234	3.76185	44.0613	0.498903	22.225	1.3041	0.266953	0.629235
318	0.314078	4.38548	91.6448	11.7894	137.978	1.20355	4.41621	44.0712	0.489302	19.52	1.52459	0.337592	0.662442
319	0.330723	2.34992	25.5111	9.65117	112.131	1.45417	6.10102	44.1282	0.500271	16.7018	1.27947	0.199797	0.590448
320	0.20844	4.58635	25.6591	5.62857	54.6646	1.7161	4.01936	44.1362	0.529745	21.6525	2.03639	0.220065	0.613546
321	0.328081	1.03509	34.5736	2.16962	94.7919	1.50847	5.51726	44.1454	0.492587	17.79	0.462533	0.253605	0.60473
322	0.270431	16.7015	21.3302	3.19133	23.5983	3.1271	5.30924	44.1674	0.45367	18.898	4.50931	0.292377	0.583116
323	0.375848	4.37162	12.8011	9.35164	62.2021	1.74722	5.06384	44.177	0.498587	18.728	2.60899	0.23529	0.673252
324	0.263149	17.0181	38.5663	2.46596	22.5463	1.39179	4.02945	44.1893	0.514574	20.8467	3.35676	0.391859	0.674721
325	13.0226	4.05931	2.62795	4.74179	34.956	1.77381	4.85771	44.2058	0.50045	20.99	3.11668	0.200168	0.761247
326	0.564371	1.13574	14.6896	6.88459	137.077	1.03057	5.39103	44.2814	0.516278	17.938	0.804067	0.203247	0.706701
327	0.564371	1.13574	14.6896	6.88459	137.077	1.03057	5.39103	44.2814	0.516278	17.938	0.804067	0.203247	0.706701
328	11.408	1.69225	15.5344	15.0264	212.171	1.2519	4.68837	44.2843	0.493393	21.3044	1.29148	0.19909	0.745561
329	17.66	2.87327	4.41134	6.30429	57.7524	1.52432	5.00085	44.3321	0.499746	20.565	2.1807	0.203842	0.747907
330	0.171391	43.5831	17.6633	2.14139	11.7994	2.12696	4.75243	44.3433	0.500128	20.2333	7.86709	0.205326	0.490914
331	78.0004	2.30351	3.3854	3.06313	42.6146	1.57676	5.23554	44.3884	0.499495	20.0667	1.72527	0.210863	0.741572
332	78.0004	2.30351	3.3854	3.06313	42.6146	1.57676	5.23554	44.3884	0.499495	20.0667	1.72527	0.210863	0.741572
333	44.7472	3.06343	3.05072	4.51652	40.9858	1.57813	5.32755	44.3949	0.502972	19.8289	2.33314	0.199683	0.743015
334	29.305	3.34605	4.31012	7.00869	56.3564	1.74814	5.16559	44.4273	0.484081	20.4578	2.53846	0.1992	0.733794
335	3.53142	4.19886	4.22206	8.44136	51.1077	1.36942	4.54832	44.4385	0.500109	21.4825	3.16263	0.216018	0.767648
336	13.1086	6.61418	1.41017	1.7421	15.3769	1.80882	5.17011	44.4488	0.500033	20.335	4.883	0.22763	0.758883
337	3.70836	5.51481	3.30322	9.58888	42.5722	1.63119	4.83109	44.4652	0.483175	20.9925	4.21425	0.199292	0.749933
338	3.70836	5.51481	3.30322	9.58888	42.5722	1.63119	4.83109	44.4652	0.483175	20.9925	4.21425	0.199292	0.749933
339	0.27634	11.8398	4.62761	3.53247	15.9709	1.88228	4.80532	44.4652	0.499923	19.692	6.25527	0.22241	0.629348
340	8.62809	4.35974	2.21666	4.35375	29.4735	1.6557	5.32789	44.5002	0.500503	19.8467	3.32793	0.199354	0.746873
341	2.84523	5.88232	1.54089	2.98785	20.4181	1.89638	4.83228	44.5233	0.5	20.94	4.5394	0.2	0.77375
342	14.6341	2.57325	4.28697	6.14375	61.9884	1.60371	5.20173	44.5427	0.497227	20.1733	1.98593	0.19009	0.742274
343	73.007	0.331921	19.3794	1.48136	165.065	1.06483	4.96397	44.5762	0.439945	21.18	0.221404	0.254369	0.676247
344	8.56513	3.82553	23.3287	68.5347	312.988	1.00563	4.70928	44.581	0.521234	20.9178	2.93422	0.202106	0.764834
345	0.256674	4.67694	22.9565	1.47901	33.5605	2.68571	5.857	44.5857	0.489547	18.32	1.44199	0.24492	0.549078
346	1.28978	1.6188	27.0373	13.9209	278.598	1.22715	4.65455	44.6078	0.419896	21.5275	1.15377	0.215338	0.68625
347	0.194305	33.4162	23.0433	4.56133	17.0944	2.45337	4.89014	44.618	0.500419	19.6667	6.71484	0.237886	0.535595
348	4.6605	1.84881	27.1811	23.2574	334.845	1.50192	5.32148	44.6223	0.440152	20.1844	1.3637	0.199148	0.683762
349	4.6605	1.84881	27.1811	23.2574	334.845	1.50192	5.32148	44.6223	0.440152	20.1844	1.3637	0.199148	0.683762
350	36.7488	1.13035	6.82107	3.84151	95.0289	1.29322	4.90323	44.6576	0.500091	20.8111	0.861791	0.199893	0.745691
351	3.0561	4.6965	2.23356	4.49515	29.8977	1.77064	4.95687	44.6953	0.499948	20.6267	3.6069	0.200243	0.763923
352	5.5832	1.14312	4.6563	2.42729	65.2685	1.35101	5.07441	44.7642	0.5	20.2867	0.870655	0.200002	0.744806
353	5.5832	1.14312	4.6563	2.42729	65.2685	1.35101	5.07441	44.7642	0.5	20.2867	0.870655	0.200002	0.744806
354	0.263966	7.28278	23.8402	21.882	83.4822	2.52819	5.36936	44.7657	0.5072	18.598	3.79868	0.199938	0.603008
355	0.473914	2.02125	17.0697	10.6984	138.038	1.60892	5.35208	44.7664	0.489777	18.568	1.38662	0.200464	0.682408
356	0.217962	20.7	6.8564	3.83061	14.0559	2.10728	5.06313	44.7769	0.476707	19.5222	8.01903	0.200016	0.533473
357	10.8407	1.7269	5.60241	4.42122	74.3959	1.41387	4.93129	44.816	0.49659	20.8156	1.30562	0.206005	0.746481
358	0.371682	7.5066	2.90927	3.16995	18.412	2.08266	5.44878	44.8428	0.497362	18.712	4.86493	0.20019	0.661191
359	0.539647	3.49551	4.37932	4.04843	37.2667	1.83578	5.76018	44.8458	0.485088	18.06	2.41515	0.205878	0.686401
360	25.0699	1.48445	6.00173	3.24388	64.8497	1.17709	5.72491	44.8468	0.477108	18.95	1.05541	0.227886	0.69921
361	0.363427	2.2591	88.3273	49.9424	573.614	1.46553	4.44097	44.8471	0.494356	20.5756	1.5039	0.203572	0.689525
362	1.18054	2.312	10.5307	4.9189	77.4278	1.1845	5.01022	44.8557	0.450253	20.0044	1.49395	0.276732	0.704626
363	5.43775	2.22765	14.3649	19.4464	194.179	1.26245	5.08224	44.8871	0.497954	20.2422	1.68877	0.201683	0.740237
364	0.346969	11.6587	9.19273	2.24084	18.4409	2.19312	5.49728	44.9261	0.47349	18.262	4.5238	0.314453	0.636574
365	0.569628	6.18225	3.4718	8.84027	34.8265	1.46835	4.81826	44.9601	0.499961	19.7867	4.55113	0.200115	0.740545
366	0.266949	15.9246	5.83089	5.49174	16.7737	1.47364	4.48605	44.9604	0.478522	20.2133	7.75393	0.239865	0.627704
367	28.7902	0.398863	44.5811	9.09069	625.451	1.0887	4.64744	44.997	0.478085	21.8025	0.303586	0.195774	0.730382
368	1.52383	2.29785	35.6215	49.2717	468.91	1.14971	4.68646	45.0399	0.496789	20.8075	1.74119	0.204785	0.757019
369	51.1109	10.3197	1.09798	1.56911	12.122	1.53267	4.3975	45.0415	0.489115	22.4975	7.77194	0.222545	0.783103
370	3.38189	3.04107	4.01305	5.52259	54.0693	1.54053	4.59942	45.0479	0.496524	21.6425	2.32723	0.204156	0.767279
371	32.4627	4.08635	2.05528	3.39227	27.5472	1.78859	5.59295	45.0489	0.49981	19.5533	3.10947	0.200027	0.742225
372	0.628696	1.65102	11.5982	7.79764	122.159	1.37185	5.03856	45.0582	0.499911	19.4133	1.20697	0.200003	0.726296
373	24.9734	3.52772	10.3657	22.2479	140.425	1.42946	4.57408	45.0832	0.497332	21.93	2.70824	0.200311	0.761358
374	0.162812	18.296	24.3036	6.52355	28.1286	3.35618	4.57604	45.2007	0.500996	21.1556	5.33576	0.185661	0.515867
375	8.43482	9.23539	1.1793	3.21254	15.2623	1.55591	4.46849	45.228	0.492818	22.225	7.16258	0.200035	0.783192
376	8.43482	9.23539	1.1793	3.21254	15.2623	1.55591	4.46849	45.228	0.492818	22.225	7.16258	0.200035	0.783192
377	6.66467	2.69408	15.7513	25.7074	217.966	1.32714	4.60878	45.2418	0.49687	21.7175	2.06578	0.200327	0.759299
378	18.8365	2.29251	10.3748	13.9683	143.209	1.39217	5.07632	45.2502	0.500003	20.5475	1.74607	0.200042	0.744145
379	18.8365	2.29251	10.3748	13.9683	143.209	1.39217	5.07632	45.2502	0.500003	20.5475	1.74607	0.200042	0.744145
380	38.4846	0.247454	12.1695	1.56768	171.351	1.0887	5.50804	45.2584	0.485702	19.4289	0.186446	0.195813	0.710913
381	0.454712	3.05062	29.6863	28.4409	237.647	1.89726	5.27242	45.2614	0.472534	18.9867	2.09202	0.197126	0.676701
382	2.45448	4.94261	5.27631	17.1081	69.2695	1.17553	5.44494	45.2949	0.480823	19.3533	3.73565	0.196028	0.720824
383	95.3901	0.510822	6.61651	1.65838	95.9259	1.2224	5.18366	45.3039	0.501144	20.2089	0.389556	0.19714	0.738211
384	0.140346	21.173	52.635	22.1308	50.1094	1.14964	3.2512	45.3077	0.51665	24.1686	6.0328	0.203166	0.563175
385	0.242382	1.22985	46.4219	7.68577	185.127	1.56588	4.81581	45.3744	0.564211	19.6133	0.691011	0.185318	0.621484
386	0.196567	40.178	30.8107	4.05426	17.5138	2.79614	5.55657	45.3868	0.50435	18.754	6.10518	0.23269	0.511545
387	0.150461	12.6613	12.0481	1.7558	17.6407	1.09395	3.09969	45.3909	0.501669	25.8171	4.86794	0.204058	0.585957
388	22.8943	6.91607	1.57742	4.03835	20.9379	1.8985	4.91699	45.407	0.5	21.2325	5.33516	0.200002	0.770885
389	0.821919	6.8576	1.62661	3.27247	19.3371	1.76844	4.77599	45.4072	0.499967	20.5978	5.22122	0.200248	0.770099
390	2.07034	5.53242	1.19485	1.5559	17.3241	1.20079	3.57752	45.4866	0.525982	24.5857	4.38924	0.199972	0.841661
391	0.535351	0.458368	11.6889	1.64227	107.666	1.26343	5.42428	45.501	0.500004	18.554	0.321727	0.200001	0.692086
392	48.9703	3.95228	1.61866	1.20749	17.334	1.37854	6.09764	45.5039	0.49995	18.408	2.83208	0.235265	0.728175
393	0.37486	5.2298	16.7153	11.3796	74.6478	2.41987	6.04193	45.5081	0.452453	17.6018	2.87761	0.225633	0.613361
394	0.37486	5.2298	16.7153	11.3796	74.6478	2.41987	6.04193	45.5081	0.452453	17.6018	2.87761	0.225633	0.613361
395	15.6447	3.41386	5.21202	1.66076	29.6364	1.32706	5.00322	45.5154	0.495272	20.8075	2.05512	0.3509	0.743305
396	5.72639	2.0478	3.93127	3.45781	56.2484	1.50873	4.62128	45.532	0.500178	21.82	1.5773	0.200014	0.768139
397	99.8981	1.29243	26.8837	20.4551	376.21	1.22708	5.15187	45.5325	0.499181	20.3911	0.980467	0.2	0.736088
398	42.7189	2.05896	51.9313	63.2452	711.359	1.23108	4.57265	45.5381	0.497983	22.02	1.57048	0.203548	0.757108
399	42.7189	2.05896	51.9313	63.2452	711.359	1.23108	4.57265	45.5381	0.497983	22.02	1.57048	0.203548	0.757108
400	0.237421	6.64621	14.5158	4.4426	37.6067	1.89029	4.02448	45.5535	0.489404	22.165	3.22503	0.237299	0.638901
401	3.46224	1.72332	4.22287	3.52594	59.8425	1.42933	5.48821	45.5678	0.499959	19.4378	1.31018	0.199695	0.741416
402	89.5869	11.221	12.2477	85.6157	132.083	1.02513	4.15967	45.5721	0.426831	24.0429	8.36513	0.206773	0.721951
403	0.325663	6.14921	6.74453	4.19664	27.7657	2.12338	5.92385	45.5764	0.50851	17.7418	3.33182	0.221524	0.624683
404	1.15561	4.73138	12.6222	56.4818	197.315	1.01528	4.53938	45.5784	0.527134	20.8533	3.75943	0.179143	0.788928
405	1.65845	2.36534	41.8685	68.2198	616.689	1.16926	4.54326	45.6102	0.506119	21.3933	1.83486	0.193994	0.772969
406	0.535797	6.87978	2.28041	2.31794	18.3606	2.03858	5.00374	45.6521	0.498203	19.9133	4.80581	0.227299	0.738625
407	0.510694	4.83016	3.0224	2.70033	29.1989	1.79382	4.07179	45.6538	0.470194	22.7875	3.58009	0.197764	0.747332
408	3.05639	2.51359	9.23174	13.3722	130.934	1.35441	4.69883	45.6832	0.500078	21.3822	1.93085	0.200163	0.764174
409	48.4165	1.51339	8.29551	6.43936	113.572	1.09105	4.37177	45.7035	0.519276	22.41	1.15411	0.212531	0.781818
410	0.43079	5.48099	7.51405	14.1238	61.9084	1.82171	4.84379	45.7215	0.499826	19.8111	3.86677	0.200044	0.717774
411	0.720198	0.341583	17.2888	2.59881	199.856	1.07156	5.38865	45.7367	0.501901	18.686	0.250739	0.197156	0.716741
412	0.230406	5.25425	9.53282	2.36301	25.3559	2.20778	5.1131	45.7687	0.566298	19.4667	2.455	0.211952	0.610606
413	12.0738	3.93982	6.0152	8.1745	59.7758	1.41312	5.04923	45.7739	0.489869	20.8311	2.79152	0.247666	0.739631
414	18.7657	0.791035	3.08006	1.06548	49.8484	1.29618	4.58029	45.7953	0.525065	21.79	0.620527	0.191909	0.785096
415	0.366337	7.33197	3.78308	4.19374	26.5791	2.21188	4.28304	45.819	0.466508	21.815	5.06545	0.200349	0.705987
416	4.81266	5.70911	2.40334	6.5939	33.4967	1.76052	4.63707	45.8389	0.500931	21.8289	4.43353	0.198013	0.780599
417	4.81266	5.70911	2.40334	6.5939	33.4967	1.76052	4.63707	45.8389	0.500931	21.8289	4.43353	0.198013	0.780599
418	0.142073	53.6357	24.7664	4.07074	13.843	1.19118	3.44832	45.8417	0.475832	23.7714	9.59625	0.215933	0.528335
419	11.8489	0.200975	14.6188	1.35691	201.815	1.08779	4.88898	45.8446	0.489805	21.1489	0.151423	0.20491	0.736738
420	2.65292	4.72451	3.86289	10.1698	53.2604	1.58098	4.83629	45.8518	0.5	21.0622	3.6357	0.200002	0.768018
421	8.063	6.84809	1.63109	4.31105	21.9516	1.87655	5.02661	45.8803	0.500034	20.9925	5.27853	0.200016	0.769429
422	34.9298	2.52113	9.15266	12.9894	128.35	1.50436	4.95259	45.8816	0.499591	21.1267	1.92789	0.200021	0.752275
423	76.2688	10.1501	1.18809	2.37818	13.5898	1.33376	4.16412	45.883	0.499989	23.2375	7.70875	0.223561	0.802769
424	0.786621	2.31858	4.91066	3.90808	54.6266	1.73144	5.7337	45.8938	0.477099	18.554	1.68551	0.20257	0.708179
425	0.535223	0.186611	24.2585	1.04247	178.195	1.14889	6.03375	45.898	0.460759	17.336	0.119262	0.21579	0.639103
426	30.8146	2.35876	24.9956	34.1021	338.378	1.40717	5.01642	45.9017	0.493434	20.98	1.78582	0.203381	0.7417
427	48.4303	5.48709	10.2791	30.422	113.054	1.15058	4.83414	45.9048	0.499987	21.34	4.02144	0.229043	0.749598
428	1.24749	3.7421	3.97844	7.27152	53.5869	1.70407	5.09553	45.9314	0.493927	20.1756	2.85674	0.197601	0.755028
429	28.7606	6.73575	1.87291	5.22643	24.9871	1.89948	4.94107	46.009	0.50002	21.3289	5.18578	0.201426	0.770668
430	0.399321	4.29076	12.2665	3.90322	43.4106	1.42782	4.53832	46.0209	0.497897	20.3225	2.29424	0.310128	0.71532
431	6.41358	5.56736	1.67807	4.08185	22.6483	1.29429	5.13822	46.033	0.53214	20.24	4.27089	0.206969	0.779297
432	29.9259	5.02722	4.08688	5.02183	38.2098	1.72224	4.75565	46.05	0.479289	21.9575	3.54167	0.256538	0.750356
433	19.2176	6.27192	4.07383	16.2524	55.9274	1.52263	4.67466	46.0716	0.500818	21.88	4.85626	0.197252	0.771015
434	19.2176	6.27192	4.07383	16.2524	55.9274	1.52263	4.67466	46.0716	0.500818	21.88	4.85626	0.197252	0.771015
435	0.633615	3.04977	16.2978	23.8073	179.697	1.4852	4.92487	46.081	0.500053	19.894	2.25791	0.199998	0.742567
436	0.236752	0.841825	28.8249	1.67073	84.168	1.57122	4.96876	46.0835	0.561143	19.5	0.405757	0.207261	0.606237
437	16.9218	1.43493	15.7312	13.1011	225.819	1.30155	5.23402	46.0956	0.500796	20.31	1.09219	0.199341	0.740832
438	1.31668	2.09724	3.49872	3.32931	48.9111	1.56949	5.96158	46.1061	0.483854	18.4	1.58657	0.191123	0.719613
439	25.0924	2.13608	4.21262	3.28377	56.1653	1.81653	5.19818	46.1356	0.482402	20.8644	1.60907	0.205484	0.737747
440	1.86743	7.79084	1.4125	3.73164	18.7508	1.6764	4.80982	46.14	0.498565	21.1378	6.01246	0.201081	0.779618
441	3.14529	0.683004	9.223	3.12898	134.481	1.20428	5.00648	46.1541	0.497089	20.6756	0.520658	0.199478	0.746753
442	3.14529	0.683004	9.223	3.12898	134.481	1.20428	5.00648	46.1541	0.497089	20.6756	0.520658	0.199478	0.746753
443	0.305604	6.31957	46.7667	12.0802	81.733	1.29942	5.90727	46.157	0.529038	16.75	2.15061	0.289124	0.616598
444	0.305604	6.31957	46.7667	12.0802	81.733	1.29942	5.90727	46.157	0.529038	16.75	2.15061	0.289124	0.616598
445	14.6457	5.11177	8.36722	26.451	112.906	1.44196	4.41397	46.1875	0.49401	22.6775	3.93621	0.202193	0.773419
446	1.01803	3.98673	15.7626	35.5579	201.412	1.55645	4.96466	46.2015	0.475421	20.3325	3.01068	0.197763	0.74092
447	5.95443	2.35627	10.1479	9.93183	120.658	1.46086	5.12112	46.2151	0.478807	20.7975	1.72614	0.221746	0.731359
448	0.682968	4.08321	4.39059	7.5508	49.7456	1.74396	5.29529	46.2216	0.500102	19.262	3.03114	0.199447	0.739707
449	0.956773	2.29662	4.21114	4.49629	53.4467	1.34306	5.8149	46.2431	0.501506	18.22	1.71178	0.199705	0.729493
450	80.1039	1.25249	8.3168	3.59872	89.2709	1.19544	5.49233	46.2432	0.491994	19.7778	0.88652	0.240208	0.721278
451	0.299836	6.42191	29.1331	34.4636	135.558	2.48616	5.6282	46.2444	0.502431	18.352	3.70651	0.199416	0.627515
452	43.3393	8.19425	1.02717	1.23327	12.2509	1.32887	4.79637	46.2449	0.536922	21.255	6.19589	0.226775	0.802009
453	0.984579	1.35328	5.06943	3.03222	62.5265	1.13192	5.70727	46.2826	0.512174	18.2667	0.99941	0.208227	0.735955
454	0.546783	2.745	40.2352	46.5693	351.388	1.00683	4.82142	46.2919	0.536858	19.4178	1.93344	0.228871	0.756293
455	6.26857	2.91123	6.29467	10.5082	88.5767	1.53298	5.54383	46.3311	0.495	19.7156	2.21229	0.198557	0.735799
456	1.3721	1.03729	5.51915	2.45547	77.0427	1.35785	5.08352	46.3477	0.499574	20.2733	0.787839	0.199935	0.751219
457	14.7411	1.97134	7.17251	5.14743	84.132	1.29995	4.64494	46.4092	0.496638	22.05	1.44703	0.232024	0.759554
458	14.7411	1.97134	7.17251	5.14743	84.132	1.29995	4.64494	46.4092	0.496638	22.05	1.44703	0.232024	0.759554
459	49.5559	5.25186	13.7712	50.1817	186.087	1.43758	4.84079	46.4408	0.500134	21.55	4.02354	0.201102	0.759253
460	0.603973	10.8056	10.4822	1.68996	20.3155	1.16895	4.90158	46.4452	0.4616	19.4511	4.18252	0.459573	0.723706
461	12.3968	7.6209	1.80805	5.62519	24.0183	1.93178	4.98889	46.4477	0.490724	21.3689	5.85952	0.200485	0.765171
462	17.5249	4.7558	4.69241	7.93647	46.9104	1.38974	5.8355	46.462	0.47029	19.3756	3.32938	0.237935	0.700787
463	0.483152	1.53729	21.967	7.03567	144.487	1.288	4.94435	46.4755	0.499561	19.6044	0.992417	0.245207	0.712485
464	42.279	0.982525	27.9871	8.40332	279.721	1.15387	5.01655	46.5174	0.462976	21.38	0.682853	0.245247	0.707226
465	18.3775	4.55591	2.92881	5.72618	38.215	1.94894	5.78298	46.5671	0.483914	19.7022	3.42119	0.204483	0.729149
466	4.26942	2.95096	4.92026	7.43038	70.9142	1.66755	5.05692	46.5991	0.499958	20.9044	2.26508	0.199565	0.759859
467	14.5709	0.0341865	49.5465	1.01254	765.399	1.00672	5.29048	46.6131	0.50479	20.0867	0.0261697	0.193684	0.735955
468	66.9207	3.65806	77.1246	85.4663	619.647	1.07927	4.94585	46.62	0.470687	21.51	2.41978	0.278153	0.71378
469	0.798446	1.61984	5.28763	3.30137	60.4158	1.33071	5.88765	46.6232	0.500053	18.048	1.17702	0.206761	0.718977
470	0.958777	4.00274	3.55124	6.46649	44.8665	1.66376	5.58025	46.6405	0.496083	18.9644	3.00235	0.200819	0.741089
471	3.87364	8.38089	1.28205	3.28905	17.5781	1.86628	4.7218	46.6408	0.497825	21.81	6.51669	0.199325	0.78776
472	9.99849	0.0332553	63.2453	1.06456	925.841	1.10767	5.1215	46.6459	0.479794	20.8311	0.0252029	0.195936	0.722642
473	8.14151	0.57671	7.61662	2.05836	112.745	1.25926	5.04131	46.6707	0.499812	20.9044	0.440162	0.200049	0.748788
474	45.8263	0.624146	7.38497	2.1505	108.506	1.30501	5.14941	46.6749	0.5	20.725	0.475376	0.20001	0.743972
475	66.607	4.14667	5.64683	9.78977	65.1706	1.61896	5.1116	46.6823	0.495327	21.035	3.04319	0.227793	0.748835
476	16.5927	1.65553	59.5295	70.1066	916.419	1.13331	4.89018	46.6875	0.529415	21.0175	1.28213	0.19786	0.773495
477	33.3088	2.33115	38.9832	30.1891	352.194	1.12262	5.4778	46.7056	0.471013	20.0933	1.57162	0.25914	0.698345
478	29.3036	5.43603	1.27542	1.09642	17.4063	2.90728	6.17529	46.7152	0.484469	19.488	4.13519	0.200381	0.74247
479	75.1123	0.702385	6.27061	2.09909	98.5865	1.5127	5.40728	46.7213	0.48491	20.3511	0.54156	0.185952	0.727424
480	6.86738	5.47494	1.27737	3.22202	20.4757	1.4807	4.92453	46.7349	0.551682	20.8533	4.34627	0.189695	0.80847
481	2.58043	0.562316	7.15889	1.83515	104.455	1.256	5.20325	46.7678	0.496725	20.305	0.426976	0.200602	0.743423
482	2.98446	2.40638	19.6018	28.4962	280.757	1.36607	5.03374	46.8098	0.499667	20.7575	1.83642	0.201747	0.755315
483	13.6999	1.24319	4.19446	2.00196	53.2013	1.18449	5.16446	46.8632	0.536805	20.2822	0.920299	0.231729	0.773929
484	13.6999	1.24319	4.19446	2.00196	53.2013	1.18449	5.16446	46.8632	0.536805	20.2822	0.920299	0.231729	0.773929
485	13.8027	6.53965	2.63908	7.23171	31.5375	1.62677	5.42327	46.8692	0.490957	20.3489	4.85501	0.217291	0.742594
486	10.8367	8.45706	1.37519	3.98069	18.826	1.85412	4.73389	46.8839	0.5	21.98	6.57069	0.2	0.787051
487	51.7376	5.16477	1.49551	1.92491	18.5029	1.58345	5.00585	46.9046	0.552705	20.8244	3.8883	0.2321	0.806743
488	0.576601	6.35419	1.93305	2.30495	17.8243	1.66431	5.35325	46.918	0.523554	19.1978	4.53522	0.221514	0.748627
489	0.283061	11.0543	3.62872	3.9664	18.2047	2.17501	4.52441	46.9431	0.496784	21.0733	6.86359	0.205239	0.673729
490	40.0577	0.400751	9.62993	1.44792	119.472	1.17779	5.30666	46.9467	0.493189	20.3889	0.292575	0.223881	0.730293
491	5.24199	4.78442	3.65632	9.63326	51.0765	1.71698	5.41569	46.9812	0.499135	20.2067	3.65642	0.200167	0.752066
492	4.97983	2.97692	6.12982	7.84022	76.2665	1.51055	5.07385	46.9859	0.499889	20.9067	2.20845	0.223073	0.756827
493	85.3619	0.843102	20.1118	9.12109	288.74	1.2506	5.43724	46.988	0.496337	20.0975	0.636471	0.201334	0.730252
494	52.9675	0.56174	7.15521	1.71509	105.792	1.27185	4.77468	47.002	0.493928	21.925	0.429743	0.199909	0.752787
495	1.07764	8.15068	1.3825	3.13209	17.9405	1.77156	4.65246	47.0317	0.499377	21.4775	6.28922	0.20187	0.790387
496	2.45563	2.07857	49.5547	66.0373	768.009	1.4147	4.95796	47.0416	0.490962	21.0733	1.60993	0.1898	0.752674
497	0.498118	0.537394	21.744	3.47045	194.562	1.35957	5.52144	47.0636	0.499568	18.678	0.372569	0.201173	0.689473
498	0.926268	3.64631	2.14189	2.52789	27.2582	1.85405	6.15251	47.0778	0.496081	18.206	2.72324	0.198192	0.729273
499	10.1617	0.657064	11.1799	2.81765	138.061	1.22355	5.36276	47.1181	0.486829	20.3075	0.478606	0.223183	0.725152
500	2.01647	0.21439	14.1774	1.37558	211.357	1.04564	4.58197	47.1482	0.48022	22.2325	0.164283	0.195561	0.749489
501	1.06812	1.12688	5.71899	1.14784	45.1184	1.12687	6.07231	47.153	0.478593	17.9	0.725196	0.274475	0.703361
502	0.678505	2.12495	7.73596	6.56854	88.3628	1.62913	5.51584	47.1668	0.499969	19.02	1.56101	0.20023	0.728512
503	0.717465	4.57217	2.97199	2.80894	29.1981	2.42367	5.96235	47.2146	0.472608	18.7911	3.23667	0.217628	0.712478
504	9.00127	2.96467	19.8376	38.0517	283.035	1.42162	5.34928	47.2449	0.50525	20.3	2.25706	0.201724	0.748308
505	0.201813	13.8986	35.7723	21.8866	62.7083	2.70428	5.61722	47.2623	0.540507	18.674	4.86891	0.200419	0.550708
506	2.43524	5.64072	9.93629	32.9164	137.114	1.56178	4.48225	47.2856	0.468794	22.6257	4.34252	0.197885	0.762827
507	4.63241	0.579659	9.92462	2.68738	147.49	1.2727	5.08895	47.3163	0.491735	20.9625	0.441298	0.199638	0.743082
508	2.95288	3.64671	38.6662	84.4703	531.914	1.63436	5.30856	47.3174	0.474314	20.515	2.75675	0.200063	0.731676
509	0.743062	0.726758	9.24499	2.60161	110.321	1.32972	5.53562	47.3253	0.5	18.9822	0.534474	0.2	0.723845
510	34.4881	6.75713	2.92813	3.02707	21.3807	1.23358	5.40323	47.3352	0.508739	20.2333	4.4023	0.307445	0.749762
511	6.64564	2.28794	4.17313	6.20932	68.1558	1.41888	5.88521	47.3551	0.514901	19.02	1.77955	0.185807	0.746505
512	0.600655	1.44622	43.4478	20.2595	369.516	1.20281	5.75608	47.3654	0.493331	17.988	0.974296	0.228539	0.700923
513	9.85225	1.22448	57.9271	40.2999	869.077	1.30107	4.98386	47.3782	0.493595	21.3511	0.937453	0.197328	0.74706
514	76.5016	0.505076	36.3191	10.2454	532.952	1.14509	5.52909	47.3807	0.5	19.8778	0.381577	0.200646	0.729758
515	41.7259	0.0901701	29.3651	1.39352	452.93	1.09313	4.94401	47.397	0.49743	21.4225	0.0691191	0.195992	0.745459
516	45.8795	5.56957	5.93696	1.15222	23.5564	1.50344	4.99559	47.4258	0.497143	21.4525	2.95737	0.429316	0.757297
517	0.476589	6.76849	3.09763	3.64363	24.5439	2.5753	5.67047	47.4264	0.484651	19.056	4.62223	0.214674	0.703252
518	4.45867	2.03975	4.26492	3.86815	63.1682	1.71725	5.38896	47.455	0.499985	20.3578	1.55937	0.200141	0.753169
519	0.236617	30.9325	45.8964	10.8697	33.3213	2.32997	5.36381	47.4827	0.499732	18.538	5.90988	0.298153	0.591022
520	72.004	2.08137	9.79938	2.63354	58.7442	1.04425	5.25668	47.4975	0.490502	20.6644	1.23852	0.344358	0.724221
521	72.004	2.08137	9.79938	2.63354	58.7442	1.04425	5.25668	47.4975	0.490502	20.6644	1.23852	0.344358	0.724221
522	0.26267	19.4377	69.8777	18.9045	66.7535	1.39519	6.81019	47.5112	0.477609	15.925	3.77373	0.245852	0.509747
523	4.43305	4.50609	25.226	77.7017	358.142	1.54502	5.13563	47.5195	0.493391	20.9133	3.4493	0.199106	0.752599
524	4.43305	4.50609	25.226	77.7017	358.142	1.54502	5.13563	47.5195	0.493391	20.9133	3.4493	0.199106	0.752599
525	4.43305	4.50609	25.226	77.7017	358.142	1.54502	5.13563	47.5195	0.493391	20.9133	3.4493	0.199106	0.752599
526	0.563203	0.395278	18.857	2.45579	190.948	1.3016	5.45141	47.5438	0.499576	19.0156	0.281659	0.200513	0.705087
527	0.727876	2.27071	64.7089	76.5294	828.238	1.66453	5.47369	47.5508	0.480704	19.3289	1.7029	0.187268	0.720676
528	1.25375	4.91653	7.38369	23.2703	101.89	1.26824	4.64742	47.565	0.512414	21.27	3.78006	0.204208	0.787096
529	29.7176	10.0076	10.5564	1.19533	22.2848	1.29805	4.88306	47.5708	0.468795	22	3.98082	0.519537	0.732075
530	29.7176	10.0076	10.5564	1.19533	22.2848	1.29805	4.88306	47.5708	0.468795	22	3.98082	0.519537	0.732075
531	0.981493	2.19806	11.7315	7.73111	122.185	1.5523	5.24076	47.584	0.45542	20.2667	1.55522	0.226661	0.713955
532	96.5178	1.73056	2.28227	1.0183	26.9871	1.21359	6.45087	47.6068	0.508304	17.98	1.24452	0.232988	0.72833
533	96.5178	1.73056	2.28227	1.0183	26.9871	1.21359	6.45087	47.6068	0.508304	17.98	1.24452	0.232988	0.72833
534	5.01363	9.20819	3.15952	2.54045	18.0151	1.13261	5.06365	47.6144	0.495434	20.9675	5.60607	0.35466	0.758203
535	0.631026	7.36108	7.83426	4.97157	36.9482	1.63952	5.07982	47.6778	0.437992	19.9044	4.15833	0.321946	0.705842
536	0.317752	9.46328	11.7565	11.7729	42.352	1.56151	4.53691	47.6861	0.502012	20.3022	5.13263	0.272737	0.701844
537	29.776	5.03526	4.26751	12.0175	60.2972	1.87923	5.34067	47.6908	0.499943	20.7825	3.85829	0.2	0.75642
538	7.0936	1.19161	11.9165	7.5069	179.234	1.36885	5.23436	47.6998	0.500644	20.6911	0.90971	0.199699	0.748446
539	7.0936	1.19161	11.9165	7.5069	179.234	1.36885	5.23436	47.6998	0.500644	20.6911	0.90971	0.199699	0.748446
540	14.2544	2.54053	6.92408	13.3675	120.65	1.54478	5.4601	47.7139	0.525381	20.0933	2.00816	0.180439	0.767017
541	0.25863	12.0575	11.9465	1.71844	19.2159	2.9498	7.36823	47.7281	0.481991	16.86	3.54933	0.223193	0.514736
542	17.6229	2.91487	38.678	87.3947	579.269	1.13458	5.91974	47.7465	0.507041	19.05	2.22703	0.19253	0.728498
543	0.228651	8.42297	22.075	13.2909	64.9927	3.34006	5.21629	47.7592	0.499835	19.9933	4.07559	0.20067	0.595295
544	0.242753	37.3159	26.0304	3.80831	19.1083	3.29037	6.98247	47.8429	0.453665	17.202	6.12585	0.245832	0.499517
545	0.843737	3.71482	10.6304	21.2597	139.5	1.51588	4.79822	47.8744	0.5006	20.8933	2.82754	0.199858	0.769354
546	38.7868	4.14923	12.2006	30.5455	174.859	1.09383	3.95784	47.9153	0.501489	24.6229	3.22021	0.205383	0.800132
547	12.7165	2.13515	6.73419	7.40596	99.6352	1.6501	5.52433	47.9344	0.500567	20.2533	1.6269	0.200407	0.745991
548	74.3685	0.757861	72.0808	20.8869	872.666	1.29107	5.3728	47.9867	0.462984	20.8978	0.547048	0.220241	0.703229
549	0.965037	8.53482	1.87378	4.99593	23.3035	2.28609	5.34813	48.0335	0.463369	20.32	6.44296	0.198948	0.743483
550	0.348166	0.999275	74.9116	14.2122	437.278	1.68278	6.00936	48.0342	0.51411	17.78	0.604905	0.200354	0.635526
551	20.8305	6.05449	1.9488	4.62431	27.0535	2.19569	5.93484	48.0572	0.490786	19.8289	4.6071	0.200422	0.743381
552	0.273708	36.8478	56.1592	15.244	39.6258	1.26357	6.42691	48.0645	0.454878	16.3909	5.64788	0.277751	0.522264
553	91.7401	0.715235	29.6674	7.01495	308.835	1.00386	5.07674	48.0664	0.496745	21.2275	0.499186	0.256616	0.737346
554	0.453755	2.02967	6.17755	5.77957	65.4117	1.02981	4.81547	48.0957	0.598788	19.8044	1.51492	0.195937	0.780596
555	33.9163	6.71775	3.78605	15.0248	52.801	1.76802	5.11154	48.1062	0.499766	21.4025	5.16574	0.20046	0.765311
556	0.220741	3.66657	50.5311	2.04266	59.2785	1.32647	4.05763	48.1321	0.500237	22.5975	1.0947	0.294615	0.624979
557	74.2264	8.4739	1.89871	7.47822	26.5059	1.80695	4.79752	48.14	0.499966	22.195	6.57727	0.200002	0.784601
558	0.320289	1.7765	63.9461	31.1677	422.003	1.36798	4.76109	48.1437	0.571017	20.0533	1.18603	0.200884	0.715445
559	54.6308	3.6018	1.46888	1.25991	21.5687	2.29795	6.59485	48.1565	0.500044	18.6378	2.73954	0.200138	0.741652
560	54.6308	3.6018	1.46888	1.25991	21.5687	2.29795	6.59485	48.1565	0.500044	18.6378	2.73954	0.200138	0.741652
561	10.8324	0.406557	19.316	3.51929	273.758	1.23735	5.27265	48.1585	0.486252	20.8533	0.304506	0.206856	0.730989
562	39.355	0.156537	35.9106	2.32102	461.267	1.16277	5.83426	48.1662	0.469055	19.6444	0.113573	0.213616	0.694478
563	0.292525	9.13105	40.0148	69.3556	178.355	2.27132	6.00628	48.1817	0.500268	17.826	5.02803	0.199741	0.611813
564	41.9973	11.1898	1.02161	2.79346	14.2189	1.55029	4.38972	48.2166	0.495826	23.2375	8.76903	0.199246	0.805139
565	18.5551	6.38208	3.70871	13.4864	52.6658	1.8465	5.00364	48.2208	0.499999	21.675	4.92614	0.200005	0.772231
566	14.3659	0.291282	20.1236	3.14054	319.54	1.21954	5.29727	48.2292	0.49903	20.6867	0.223422	0.194289	0.741888
567	1.50516	2.03596	6.30819	4.60549	83.2615	1.40435	4.64875	48.2723	0.483823	22.1825	1.52902	0.213997	0.76444
568	5.53948	1.97818	19.6201	22.6974	269.179	1.16404	5.95863	48.2735	0.500017	18.9822	1.4708	0.209707	0.725879
569	3.44462	2.75613	3.87247	2.87947	43.6761	1.7337	5.58173	48.3188	0.499474	20.0578	1.97633	0.244419	0.752088
570	5.68927	6.07219	1.42196	2.04352	20.6	2.78976	5.67244	48.3377	0.499775	20.4733	4.68257	0.200723	0.772779
571	2.62156	3.97734	8.46753	14.2166	93.4001	1.25552	5.38253	48.339	0.5011	20.1022	2.84771	0.243882	0.749783
572	2.62156	3.97734	8.46753	14.2166	93.4001	1.25552	5.38253	48.339	0.5011	20.1022	2.84771	0.243882	0.749783
573	12.7457	1.48767	6.46955	4.49283	96.6646	1.59944	5.55576	48.4704	0.500091	20.2889	1.13039	0.202202	0.745633
574	35.4989	2.57886	74.1225	77.0542	814.149	1.45113	5.76954	48.476	0.466477	20.0911	1.81755	0.233501	0.699892
575	15.6842	2.95962	5.05615	1.43292	37.1865	1.79245	5.1093	48.5261	0.474402	21.745	1.89998	0.311646	0.741383
576	1.84453	2.51644	11.3332	15.966	169.168	1.61222	5.44995	48.5823	0.493831	20.1489	1.92055	0.198202	0.749784
577	42.2957	6.09116	4.41618	15.3467	64.4007	1.55497	4.30278	48.6042	0.499986	23.66	4.75253	0.200072	0.796966
578	1.75606	0.207589	12.3903	1.21632	185.501	1.18323	5.49547	48.6064	0.496598	19.8511	0.157001	0.200554	0.74084
579	3.96961	0.374936	11.0489	1.99136	169.68	1.24359	5.39988	48.6861	0.500156	20.3867	0.284879	0.201328	0.744468
580	47.0008	1.97625	3.54451	2.3006	54.7741	2.19677	5.48096	48.6951	0.473697	21.0933	1.51912	0.190631	0.735304
581	4.33168	1.0646	14.2637	8.81163	220.445	1.2698	5.93991	48.7355	0.500155	19.1467	0.808276	0.197547	0.73186
582	0.949896	7.14923	2.30239	7.06336	30.958	1.83317	4.9446	48.7541	0.5	20.9775	5.49534	0.2	0.781961
583	0.508784	8.43867	2.1511	4.74419	21.6531	2.03236	5.37436	48.7965	0.499996	19.684	6.14419	0.200004	0.73634
584	0.851855	4.34162	21.2014	67.31	296.959	1.23325	5.31673	48.8004	0.524631	19.46	3.32507	0.19521	0.769572
585	0.387312	0.899606	45.6029	8.66654	313.006	1.72848	6.09811	48.8371	0.500079	17.966	0.570453	0.200032	0.646484
586	0.387312	0.899606	45.6029	8.66654	313.006	1.72848	6.09811	48.8371	0.500079	17.966	0.570453	0.200032	0.646484
587	1.19493	4.50924	2.59249	4.8091	33.256	1.43422	6.15038	48.8411	0.502282	18.344	3.34073	0.211438	0.739776
588	19.1318	5.75465	9.9177	1.44897	27.857	1.07704	5.31998	48.849	0.498493	20.7525	2.55641	0.488974	0.738722
589	40.7615	4.5044	5.79943	4.4519	43.2723	1.45112	5.21694	48.8491	0.499305	21.2125	2.91211	0.313623	0.751904
590	0.280039	13.3552	7.44359	15.9816	34.4087	2.05678	5.3577	48.8517	0.489085	19.2156	7.60649	0.200893	0.626506
591	0.4636	7.27987	9.78954	28.9712	85.8721	1.65032	5.59464	48.8542	0.493305	18.62	5.0556	0.204852	0.705841
592	0.677835	6.76039	2.09428	2.5676	21.6679	2.43775	5.40547	48.8585	0.498722	20.0444	4.91869	0.221499	0.760062
593	40.2551	2.32329	5.36371	6.20812	82.8829	1.82819	5.57916	48.9457	0.505408	20.4689	1.78296	0.198244	0.754495
594	67.5128	4.71401	1.94391	3.42985	30.5692	2.34669	5.16726	48.979	0.519339	21.5175	3.68736	0.196638	0.792716
595	4.58746	1.32842	13.4205	10.0031	206.516	1.39457	5.84544	49.0102	0.499719	19.5111	1.0088	0.19903	0.736432
596	3.31619	2.40562	35.3653	41.4872	462.886	1.47145	5.54785	49.0366	0.483972	20.26	1.77282	0.218093	0.73363
597	20.422	0.315776	55.0328	5.95039	692.228	1.41307	5.747	49.0473	0.435413	20.5756	0.227411	0.208754	0.670833
598	0.784936	9.10817	1.51653	2.82219	18.0722	2.2927	5.18695	49.0547	0.483842	20.6822	6.85697	0.206105	0.766661
599	0.255251	12.644	6.82153	3.90045	20.9071	3.55029	6.63516	49.096	0.493707	18.13	5.76341	0.201445	0.564285
600	0.273238	16.4619	20.2085	3.62408	25.558	3.29751	6.3478	49.1315	0.495781	17.994	4.51171	0.294833	0.59903
601	0.239183	26.0238	14.0554	7.23826	20.0231	1.44167	5.4738	49.1334	0.507148	18.67	7.62439	0.262714	0.578482
602	22.1736	0.0526816	32.1745	1.04615	549.216	1.00894	5.07939	49.2293	0.531752	21.1244	0.0409018	0.196248	0.774194
603	1.94371	3.63495	24.1512	65.2212	379.282	1.35205	5.18265	49.2503	0.523905	20.5625	2.81754	0.198107	0.78118
604	11.7423	0.287102	24.2653	3.61068	378.304	1.22508	5.57942	49.2669	0.499168	20.2378	0.217949	0.199623	0.736478
605	0.422378	1.28202	6.25302	1.71997	51.6264	1.62798	5.48849	49.2794	0.553514	19.1756	0.882858	0.21005	0.724045
606	33.5202	2.34452	9.01128	12.7089	150.818	1.57849	4.90584	49.3696	0.515172	22.045	1.83602	0.192034	0.781256
607	10.3788	5.06577	2.89027	5.90659	35.8246	1.49221	6.21246	49.3851	0.499935	19.104	3.70807	0.223504	0.733998
608	1.86928	4.96168	16.3289	54.6897	243.919	1.58362	5.04666	49.4117	0.498908	21.2025	3.82598	0.199207	0.772874
609	0.249221	3.65069	70.7655	17.3787	217.462	2.58702	5.37551	49.4195	0.502097	19.7467	1.74466	0.214871	0.602925
610	3.17741	1.48764	9.45733	6.85113	146.237	1.08337	4.36122	49.5014	0.508258	23.4229	1.14703	0.207388	0.79323
611	0.613085	2.90734	11.7856	1.17604	36.0378	1.33646	5.5753	49.5061	0.499999	18.858	1.34698	0.405407	0.728652
612	1.16044	2.8108	6.2273	3.56832	49.9098	1.09783	5.40871	49.5298	0.521907	19.5511	1.8418	0.30419	0.768877
613	0.347652	7.73365	9.16736	7.2943	40.852	1.92427	4.663	49.5672	0.494172	20.8733	4.50737	0.268697	0.716917
614	31.7379	0.328548	56.9171	8.64051	849.491	1.27706	5.33544	49.6209	0.482708	21.2075	0.247458	0.202604	0.729489
615	50.8208	7.23395	3.87542	11.5554	41.2278	1.03752	5.75391	49.7225	0.501165	20.0978	5.14256	0.242585	0.733022
616	50.8208	7.23395	3.87542	11.5554	41.2278	1.03752	5.75391	49.7225	0.501165	20.0978	5.14256	0.242585	0.733022
617	42.8315	9.06514	1.07818	2.11501	15.3358	2.14785	5.6828	49.7774	0.507398	20.6044	6.97394	0.20386	0.776137
618	12.3224	9.89622	5.59393	8.81042	35.0276	1.20381	5.35871	49.7798	0.46182	21.3311	6.03793	0.325106	0.715607
619	6.96672	2.15819	59.2703	70.3292	848.764	1.47732	5.59819	49.7854	0.499254	20.38	1.61853	0.210763	0.744231
620	22.3933	3.22771	1.71097	2.34457	28.6715	1.83072	6.53322	49.845	0.525546	18.6289	2.50657	0.19125	0.759528
621	21.56	1.48566	7.39531	2.37325	66.4263	1.23816	5.98525	49.866	0.499139	19.502	0.981728	0.285563	0.726554
622	0.320613	9.35292	6.62279	11.7058	41.6647	2.99903	5.39944	49.9564	0.486491	19.8578	6.02597	0.198376	0.673386
623	0.320613	9.35292	6.62279	11.7058	41.6647	2.99903	5.39944	49.9564	0.486491	19.8578	6.02597	0.198376	0.673386
624	0.908367	2.7119	27.6056	37.0745	368.485	1.70597	5.63943	49.982	0.486488	19.6244	2.02322	0.202314	0.739098
625	17.9218	0.131986	64.0871	3.59589	883.644	1.20572	5.77619	49.9944	0.480431	20.1489	0.0969014	0.21392	0.714506
626	1.93434	5.21245	2.04223	3.61272	30.3413	2.54625	5.88386	49.9979	0.5	19.9933	3.99627	0.201493	0.767156
627	1.93434	5.21245	2.04223	3.61272	30.3413	2.54625	5.88386	49.9979	0.5	19.9933	3.99627	0.201493	0.767156
628	8.54953	0.483893	29.6414	7.56178	463.341	1.18069	5.31576	50.0048	0.513549	20.8978	0.367936	0.206358	0.758962
629	19.7486	3.66086	3.75329	4.26961	48.4539	2.41739	6.30672	50.0802	0.474479	19.7467	2.68437	0.218136	0.723178
630	0.294906	3.28171	12.9636	1.59744	40.4291	3.01122	6.74774	50.1101	0.499648	18.05	1.48709	0.230747	0.589439
631	2.16252	5.60163	8.1079	28.5021	122.009	1.73639	5.04744	50.1262	0.497051	21.53	4.32603	0.200049	0.777122
632	0.346754	2.34373	38.8323	31.1414	327.606	1.77711	5.23471	50.1432	0.561339	19.698	1.64639	0.185775	0.718959
633	0.212759	14.3129	4.03208	4.11517	16.0094	1.32485	4.06429	50.1573	0.531599	22.735	8.23058	0.199595	0.664732
634	0.172189	4.9694	45.1307	24.5191	138.627	1.44656	4.04175	50.2001	0.60532	22.7	2.61478	0.178491	0.635325
635	18.2819	1.10391	8.71726	3.58541	113.276	1.43871	5.97811	50.2187	0.496216	19.7333	0.802065	0.227057	0.730444
636	26.1639	5.37205	2.55078	5.80151	37.5321	2.41979	6.06182	50.2308	0.50003	20.0733	4.09861	0.202838	0.755583
637	0.283195	3.43391	12.6177	6.31851	70.1884	2.23134	4.96928	50.2477	0.536594	20.7625	2.15536	0.200346	0.680438
638	90.5927	2.54765	94.1229	92.5381	967.633	1.01668	5.19017	50.3447	0.522359	21.29	1.77387	0.270168	0.762017
639	96.5832	0.0513178	63.5521	1.65903	999.846	1.00196	4.88892	50.3607	0.515319	22.2025	0.039127	0.208754	0.77094
640	5.11885	0.778954	39.374	9.54045	427.495	1.15733	5.58374	50.3611	0.478043	20.555	0.539619	0.252493	0.719507
641	44.7879	0.227154	71.3904	5.65983	822.781	1.05295	5.68351	50.3801	0.491988	20.3225	0.159547	0.24567	0.722516
642	2.46474	0.917375	6.85377	1.32588	73.063	1.34703	5.1806	50.3802	0.488003	21.435	0.640031	0.261364	0.750873
643	3.16584	5.04853	10.8471	34.2554	166.777	1.74533	4.97615	50.4251	0.498169	21.96	3.90723	0.199776	0.779036
644	0.172816	9.83557	88.8295	52.3519	175.446	2.01447	4.73349	50.5501	0.600914	20.76	3.92787	0.195788	0.597023
645	14.0985	0.10442	28.8155	1.40164	451.308	1.18688	5.23398	50.5694	0.497574	21.4925	0.0792469	0.204253	0.749147
646	8.77991	6.92269	1.15713	3.35968	20.244	1.79877	5.09014	50.6446	0.556085	21.4725	5.53508	0.189333	0.826574
647	4.20865	5.40419	13.4078	48.357	203.903	1.81469	5.40558	50.6474	0.49973	21.055	4.15813	0.199962	0.766076
648	47.4953	5.99372	31.5497	71.4865	322.262	1.35622	4.71604	50.7165	0.476821	23.275	4.2406	0.256764	0.757025
649	27.9749	7.81724	1.61318	1.76618	19.5838	2.91606	5.43381	50.7179	0.501112	21.6	5.80629	0.235545	0.789233
650	3.28265	0.192924	19.5621	1.87163	316.346	1.24696	5.66353	50.751	0.499993	20.2244	0.146696	0.200001	0.743131
651	12.2923	10.2438	1.29059	4.14919	17.8084	1.66121	5.34939	50.7658	0.508252	21.32	7.83936	0.210453	0.783546
652	60.699	2.00128	60.7247	91.1146	990.736	1.07443	5.39525	50.7906	0.565026	20.48	1.54559	0.207226	0.794391
653	29.3755	6.52338	10.2176	44.6283	153.416	1.85331	5.11657	50.8468	0.500813	22.0425	5.04268	0.20004	0.775513
654	0.49751	0.290131	85.1686	9.98111	968.342	1.01422	4.74754	50.8547	0.546969	21.1267	0.21535	0.199134	0.767205
655	4.14799	0.0980593	36.1064	1.74262	577.862	1.17959	5.43991	50.8569	0.50026	20.8333	0.0744751	0.202813	0.747852
656	7.94032	11.6747	2.25715	2.74164	16.8902	1.37676	4.90688	50.8718	0.499649	22.315	7.73623	0.319218	0.788574
657	0.473706	6.36632	20.8102	17.9677	99.7867	1.72378	7.23327	50.9104	0.428865	16.2145	3.30748	0.257564	0.611947
658	7.43846	1.11662	64.9756	28.9698	827.917	1.27337	5.47623	50.911	0.491226	20.9625	0.808304	0.233191	0.739603
659	44.744	4.72485	3.90483	2.13773	30.3589	1.06142	4.03435	50.9272	0.523986	24.9457	3.15787	0.336878	0.826584
660	11.3779	2.45407	3.58791	1.82375	40.4518	2.02284	6.34997	50.955	0.497056	19.4356	1.72619	0.252488	0.73966
661	2.55065	7.73713	2.04448	6.65663	28.6369	1.8726	5.82613	50.9687	0.499926	20.105	5.8663	0.209619	0.764646
662	1.12941	3.44181	34.0165	84.767	531.935	1.43418	6.00145	51.028	0.515238	18.8222	2.63798	0.193813	0.757073
663	5.44287	2.37149	7.65543	8.87144	120.498	1.98051	6.11076	51.0414	0.487549	19.88	1.80319	0.197978	0.735591
664	4.11033	2.26032	12.8361	12.2617	188.228	1.75003	5.33024	51.0454	0.474775	21.615	1.7028	0.206842	0.742802
665	28.172	2.99714	2.78679	2.21308	42.3517	2.0598	4.8811	51.0594	0.500002	22.835	2.30239	0.208722	0.78686
666	0.192117	8.91547	41.7507	3.35939	55.2675	2.17574	4.38844	51.173	0.454412	22.985	2.69408	0.238041	0.56008
667	0.192117	8.91547	41.7507	3.35939	55.2675	2.17574	4.38844	51.173	0.454412	22.985	2.69408	0.238041	0.56008
668	0.192117	8.91547	41.7507	3.35939	55.2675	2.17574	4.38844	51.173	0.454412	22.985	2.69408	0.238041	0.56008
669	6.6122	0.122636	27.0872	1.56847	446.13	1.13432	4.97807	51.2114	0.496137	22.32	0.0940983	0.200034	0.759954
670	12.9215	0.984555	74.613	35.2394	978.222	1.01844	5.71409	51.2191	0.530556	20.0156	0.716086	0.237984	0.758319
671	30.0093	8.92869	3.25973	19.9167	52.081	2.05121	5.53546	51.3883	0.490992	21.3556	6.99253	0.18625	0.763289
672	0.668538	1.69235	75.4635	61.5592	968.346	1.5189	5.73342	51.3928	0.519861	19.1733	1.25607	0.201251	0.74959
673	0.665927	6.2498	4.5305	1.33609	20.7014	1.55738	6.61604	51.4198	0.499982	17.52	3.34335	0.352979	0.721141
674	6.63137	1.34076	53.528	41.411	896.688	1.40805	5.26795	51.4393	0.511743	21.475	1.03387	0.199629	0.769467
675	12.9093	5.38855	12.3603	18.0974	109.66	1.46384	5.40508	51.4594	0.485574	21.46	3.60868	0.285694	0.742186
676	27.9117	0.0524773	52.6498	1.33181	847.337	1.2634	5.62994	51.4816	0.495591	20.7925	0.0397793	0.201312	0.738295
677	4.0517	3.5133	1.64462	1.31654	24.5974	2.35865	6.85542	51.4856	0.516936	18.6133	2.64661	0.213865	0.761865
678	63.4147	10.8003	1.62999	4.93741	23.1187	1.59113	3.97784	51.4904	0.468423	25.5267	8.45217	0.20338	0.814209
679	8.66315	1.85707	23.493	25.7645	401.07	1.24914	4.6268	51.5271	0.517088	23.24	1.44894	0.199744	0.796249
680	8.66315	1.85707	23.493	25.7645	401.07	1.24914	4.6268	51.5271	0.517088	23.24	1.44894	0.199744	0.796249
681	0.297726	7.60393	19.5824	3.61839	50.4097	3.69522	6.01307	51.5381	0.439476	19.58	3.17043	0.2603	0.596113
682	80.7654	0.973059	94.9909	29.9298	982.029	1.06833	6.29153	51.5551	0.483867	19.3267	0.656973	0.259761	0.701286
683	1.63914	9.93997	1.28164	3.70251	19.2523	2.10516	5.01874	51.576	0.5	21.91	7.762	0.2	0.804121
684	0.20018	12.3723	29.0791	9.05237	46.9595	3.64577	6.40586	51.5859	0.556831	18.6444	3.94413	0.209943	0.557873
685	47.7593	1.03879	7.02804	2.41447	102.967	1.63369	5.32348	51.5889	0.486737	21.8575	0.778764	0.212845	0.748709
686	47.7593	1.03879	7.02804	2.41447	102.967	1.63369	5.32348	51.5889	0.486737	21.8575	0.778764	0.212845	0.748709
687	3.93424	1.87776	6.15889	1.53918	51.1436	1.57125	5.73789	51.5953	0.49408	20.48	1.21219	0.310323	0.746326
688	4.8574	1.12206	20.2939	7.06523	234.8	1.17323	5.14795	51.653	0.493225	21.895	0.794222	0.254745	0.754287
689	4.8574	1.12206	20.2939	7.06523	234.8	1.17323	5.14795	51.653	0.493225	21.895	0.794222	0.254745	0.754287
690	0.402692	3.85803	8.26891	2.29066	41.0312	2.77726	6.32142	51.7208	0.497133	18.72	2.18287	0.262013	0.678173
691	15.8798	2.57549	10.4411	2.43099	63.3545	1.33053	5.26704	51.8077	0.474964	22.0325	1.51106	0.358922	0.734274
692	0.704292	3.15537	21.7598	32.1709	290.402	1.81138	5.28774	51.8135	0.5006	20.6444	2.37701	0.19947	0.761068
693	65.3734	1.49762	6.79977	2.72811	84.0019	1.71618	5.60429	51.825	0.491132	21.2025	1.07709	0.240304	0.745525
694	52.7687	3.22049	20.413	17.6011	183.593	1.40177	6.47142	51.8269	0.4651	19.4067	2.09884	0.274199	0.689923
695	30.6626	1.6293	29.6434	19.0256	394.074	1.67233	6.06352	51.8839	0.474499	20.3025	1.18324	0.221143	0.715051
696	0.552087	3.04111	20.7035	24.2981	208.89	1.65924	7.03949	51.8989	0.488582	16.9127	2.09043	0.204333	0.682082
697	36.1901	1.64058	2.57942	1.94269	54.4857	2.28518	5.8472	51.9022	0.515053	20.6867	1.31995	0.168831	0.773131
698	67.2066	5.92387	1.27231	3.65731	21.8028	1.16341	5.39712	51.9133	0.592831	20.6467	4.68525	0.199779	0.83015
699	4.67454	2.5486	6.99699	11.3116	125.738	1.94565	6.99396	51.9396	0.479011	18.46	1.97331	0.178709	0.714579
700	4.67454	2.5486	6.99699	11.3116	125.738	1.94565	6.99396	51.9396	0.479011	18.46	1.97331	0.178709	0.714579
701	14.4595	1.91987	7.57374	2.94143	73.9752	1.60268	5.80712	51.9503	0.491778	20.6489	1.29492	0.279405	0.738871
702	1.53451	5.60677	2.38141	5.47358	35.2691	2.23075	6.57367	51.9514	0.494183	18.854	4.2414	0.202853	0.747761
703	0.653276	6.57402	3.36392	7.93504	37.9389	1.91877	6.83742	51.9545	0.476517	17.686	4.68688	0.204078	0.700153
704	6.80302	13.2315	1.87087	5.53372	22.2875	2.40505	4.88664	51.956	0.436055	23.3225	9.87369	0.220116	0.759295
705	1.93701	1.56785	36.9078	31.3659	586.289	1.58434	6.17216	51.9719	0.490265	19.3911	1.18504	0.199739	0.735173
706	1.07807	6.21722	18.3499	15.65	110.606	1.28953	5.52197	52.0306	0.431068	20.3444	3.61531	0.329691	0.705091
707	51.6859	2.22012	47.408	56.2527	759.351	1.68465	5.31705	52.0543	0.49709	21.89	1.70071	0.20146	0.760119
708	1.07517	4.27978	7.64688	12.9694	94.3194	1.96104	6.31697	52.0554	0.479158	18.91	3.09188	0.222797	0.73163
709	1.07517	4.27978	7.64688	12.9694	94.3194	1.96104	6.31697	52.0554	0.479158	18.91	3.09188	0.222797	0.73163
710	12.3244	1.38922	13.2289	2.12313	91.1709	1.2604	5.50183	52.0556	0.46795	21.52	0.837887	0.33276	0.717823
711	0.361462	8.35524	5.88387	2.03706	23.2958	3.44274	6.87948	52.0625	0.49999	18.078	4.28975	0.267946	0.659756
712	0.556466	3.04009	77.8545	86.607	814.176	1.5796	5.09425	52.1631	0.505202	20.73	2.18496	0.219606	0.757218
713	0.556466	3.04009	77.8545	86.607	814.176	1.5796	5.09425	52.1631	0.505202	20.73	2.18496	0.219606	0.757218
714	30.3616	10.289	4.19065	2.26076	21.5792	1.63839	5.12983	52.1635	0.499564	22.2625	5.97555	0.399245	0.78009
715	30.3616	10.289	4.19065	2.26076	21.5792	1.63839	5.12983	52.1635	0.499564	22.2625	5.97555	0.399245	0.78009
716	0.179701	46.8779	38.1152	1.32485	17.9645	5.28518	7.69181	52.1678	0.51727	18.232	5.20054	0.200257	0.469543
717	0.36449	10.0963	8.01693	5.63911	32.1994	3.22066	6.93642	52.2533	0.473207	17.67	5.12121	0.260077	0.641665
718	6.70547	3.55085	20.1849	45.341	333.008	1.99846	6.01223	52.2871	0.501576	20.2733	2.73209	0.196084	0.754148
719	8.06391	4.44226	5.44034	1.27219	31.2793	1.97352	5.79211	52.3614	0.497859	20.8	2.58033	0.381933	0.758247
720	8.06391	4.44226	5.44034	1.27219	31.2793	1.97352	5.79211	52.3614	0.497859	20.8	2.58033	0.381933	0.758247
721	38.0207	6.19461	20.4436	27.6953	154.013	1.14844	4.88404	52.3647	0.479483	23.1657	3.9791	0.317637	0.751832
722	32.1782	12.1831	1.30695	4.3221	17.8111	1.81635	4.92372	52.4164	0.497701	22.85	9.34437	0.215612	0.802513
723	1.12896	0.310601	22.4118	3.02892	347.49	1.26372	5.35708	52.4456	0.499627	20.9775	0.235676	0.20084	0.757648
724	0.995228	3.14177	1.78427	1.9465	27.729	1.68634	7.09491	52.5484	0.526902	17.526	2.38794	0.195219	0.750526
725	8.37658	4.06636	62.748	45.0747	425.44	1.11858	5.53113	52.5488	0.463179	21.4825	2.44461	0.330037	0.710891
726	0.300103	4.17502	30.4335	25.672	199.123	2.21678	4.95806	52.5565	0.521401	21.1422	2.73497	0.19983	0.699532
727	8.98684	1.296	18.4892	11.2743	309.361	1.30942	4.81131	52.6419	0.492763	23.3075	1.00042	0.200338	0.773493
728	18.8954	0.101857	26.7875	1.34683	414.281	1.11454	6.54708	52.7012	0.503516	18.864	0.0756113	0.210039	0.723211
729	0.414444	6.55579	7.02062	3.68919	32.1705	2.38534	7.03471	52.7242	0.502534	17.2473	3.49449	0.275396	0.671595
730	0.862234	0.782662	9.02139	2.15129	105.429	1.41904	6.70605	52.7404	0.49326	17.942	0.550444	0.225521	0.715292
731	0.155984	14.2085	49.6899	2.40582	32.048	2.11759	4.35418	52.9055	0.575587	23.0025	2.69947	0.247866	0.587659
732	0.155984	14.2085	49.6899	2.40582	32.048	2.11759	4.35418	52.9055	0.575587	23.0025	2.69947	0.247866	0.587659
733	95.1682	2.25574	52.1787	96.2236	983.019	1.03275	4.56134	52.9398	0.573923	23.1914	1.79003	0.199252	0.837331
734	0.566103	3.25211	9.9598	14.7752	144.287	1.72259	4.72547	53.0914	0.508031	22.37	2.52772	0.180381	0.778985
735	12.8568	15.1246	1.47004	3.37226	14.9185	1.22958	5.00954	53.1111	0.48128	22.8475	10.8034	0.261427	0.781535
736	2.23273	9.96582	1.74438	6.54582	26.5303	2.26081	5.15625	53.119	0.491658	22.13	7.74326	0.202766	0.79803
737	11.7784	0.40613	9.46016	1.78661	154.44	1.37337	7.12332	53.2258	0.47715	18.24	0.303617	0.197077	0.700175
738	0.40073	1.37803	22.5561	4.48152	166.327	1.98081	5.58272	53.256	0.465645	20.4289	0.888571	0.213586	0.66727
739	5.52915	3.64397	27.4096	61.9079	447.528	2.00685	6.23839	53.2589	0.500085	20.0022	2.78382	0.199988	0.750788
740	5.52915	3.64397	27.4096	61.9079	447.528	2.00685	6.23839	53.2589	0.500085	20.0022	2.78382	0.199988	0.750788
741	34.7586	2.91349	12.0201	1.80057	52.2113	1.14665	5.45713	53.2701	0.499216	21.6156	1.50147	0.435769	0.748077
742	34.7586	2.91349	12.0201	1.80057	52.2113	1.14665	5.45713	53.2701	0.499216	21.6156	1.50147	0.435769	0.748077
743	0.398963	10.0566	2.72041	3.84339	22.4065	3.44733	6.31465	53.2986	0.493592	19.2267	6.82045	0.205413	0.701156
744	35.8083	1.78136	23.7423	30.5601	459.408	1.64216	5.92959	53.3406	0.538257	20.33	1.40225	0.187627	0.780009
745	35.8083	1.78136	23.7423	30.5601	459.408	1.64216	5.92959	53.3406	0.538257	20.33	1.40225	0.187627	0.780009
746	0.608269	3.3589	34.1601	54.4665	417.668	1.65448	5.49604	53.3552	0.534256	19.92	2.48389	0.212218	0.775951
747	71.9285	4.03431	41.055	65.3302	496.613	1.89333	5.93959	53.3753	0.481138	20.98	2.88217	0.23905	0.732291
748	28.2696	3.94623	4.17002	2.84713	39.6784	2.02836	6.7119	53.4087	0.499403	19.3267	2.6305	0.286849	0.73884
749	39.6839	7.23228	5.49939	4.40709	37.5236	1.78542	5.33752	53.4229	0.493631	22.1825	4.50594	0.347039	0.767779
750	42.4882	4.53405	22.2832	30.475	208.411	1.41453	6.483	53.4923	0.479657	19.674	2.99065	0.276061	0.706654
751	42.4882	4.53405	22.2832	30.475	208.411	1.41453	6.483	53.4923	0.479657	19.674	2.99065	0.276061	0.706654
752	0.201928	29.7126	45.6274	6.39776	33.289	3.96249	5.75708	53.4943	0.524929	19.8667	5.60048	0.277456	0.592128
753	1.78592	3.60438	16.4894	39.0241	271.127	1.74328	6.73497	53.4987	0.496092	18.6044	2.74256	0.196125	0.738221
754	1.78592	3.60438	16.4894	39.0241	271.127	1.74328	6.73497	53.4987	0.496092	18.6044	2.74256	0.196125	0.738221
755	21.2912	0.165221	51.6673	5.67318	999.161	1.02947	5.21565	53.5077	0.558306	21.6067	0.129584	0.198234	0.80421
756	68.8484	14.1083	2.27935	15.231	31.046	1.66936	4.97245	53.5213	0.458777	23.3825	10.7765	0.206289	0.767763
757	22.0138	0.38231	19.7894	4.72173	348.121	1.07347	6.60973	53.5375	0.532639	18.686	0.292032	0.200207	0.750424
758	0.986114	0.624505	18.6365	4.86549	283.864	1.48619	5.78563	53.5388	0.499445	20.1756	0.470451	0.200637	0.749182
759	75.3589	5.33287	83.591	98.4728	590.111	1.0242	6.01634	53.5396	0.481501	20.545	3.23331	0.322773	0.706489
760	16.8361	14.8456	1.6821	1.27357	13.6456	1.65281	5.12093	53.5726	0.489872	22.6486	9.99542	0.309998	0.792063
761	2.55043	5.03957	28.6113	93.5479	464.667	2.19988	6.37241	53.6214	0.483073	19.78	3.85105	0.195523	0.740768
762	0.44426	2.7981	21.7403	4.65713	84.2458	1.56943	6.39125	53.6786	0.521885	17.718	1.39615	0.324722	0.705713
763	0.44426	2.7981	21.7403	4.65713	84.2458	1.56943	6.39125	53.6786	0.521885	17.718	1.39615	0.324722	0.705713
764	3.52944	1.57672	3.45779	1.85705	47.408	1.22003	7.33893	53.7008	0.503799	17.54	1.13711	0.229393	0.726032
765	12.4085	0.382273	16.4172	2.28221	209.893	1.03807	5.81458	53.7423	0.537709	20.3422	0.272949	0.256052	0.769499
766	12.4085	0.382273	16.4172	2.28221	209.893	1.03807	5.81458	53.7423	0.537709	20.3422	0.272949	0.256052	0.769499
767	54.8663	1.22333	58.2927	7.7405	352.21	1.1156	6.02999	53.7639	0.435856	21.04	0.678631	0.338412	0.665136
768	7.41971	2.84083	5.24928	4.31836	69.8219	2.09843	5.87325	53.7783	0.500433	20.9775	2.07305	0.237023	0.761877
769	3.44852	4.12194	6.85039	16.3788	112.871	2.11163	6.69808	53.8283	0.498974	19.2089	3.14435	0.199166	0.74647
770	0.211549	19.7872	78.058	33.4358	95.4055	2.61252	5.78262	53.8565	0.564183	18.9911	5.38221	0.266316	0.614946
771	4.21647	0.872635	18.8025	8.10655	322.617	1.59931	6.12829	53.8701	0.499919	20.1444	0.664857	0.199984	0.745946
772	5.55	3.34256	18.0103	51.9117	343.119	1.41744	5.90184	53.8728	0.562598	20.0689	2.63837	0.191587	0.799972
773	15.1148	13.0749	1.30412	4.4878	17.8604	1.68548	4.88179	53.91	0.498746	23.2057	10.0116	0.22005	0.810897
774	11.5973	3.08185	4.34822	1.55723	40.5492	2.29739	6.20207	53.917	0.497209	20.4867	2.04727	0.297434	0.754177
775	59.4066	4.25298	45.6439	72.4676	534.38	1.84307	5.82997	53.9237	0.482776	21.3089	3.01373	0.246792	0.737675
776	0.147182	18.5367	19.6092	2.86706	20.9613	2.35974	4.79362	53.9639	0.603914	21.945	4.86638	0.201888	0.563311
777	0.878261	1.20056	9.92828	4.05513	140.078	1.94918	6.46385	53.9696	0.478658	19.1556	0.885624	0.200255	0.718547
778	0.236679	2.34543	92.0802	34.4994	492.94	1.23766	4.14749	53.984	0.548642	23.605	1.48266	0.198995	0.702824
779	8.33429	0.839674	11.3548	4.41687	209.771	1.42366	5.07814	54.0075	0.496709	22.88	0.655699	0.191449	0.773053
780	8.33429	0.839674	11.3548	4.41687	209.771	1.42366	5.07814	54.0075	0.496709	22.88	0.655699	0.191449	0.773053
781	1.04376	1.4965	7.09299	3.83192	97.1523	1.61119	6.20955	54.1663	0.522931	19.1911	1.09744	0.225467	0.764646
782	0.150786	21.9193	47.1856	6.90065	40.3892	2.73052	4.37792	54.2078	0.528464	23.2314	5.06236	0.224425	0.569284
783	1.25189	0.242239	24.7667	2.46119	374.594	1.40161	6.49174	54.2951	0.487181	18.9956	0.179001	0.20662	0.724276
784	20.5103	0.890609	16.9448	5.17168	207.001	1.16425	7.91523	54.3047	0.422128	17.4145	0.608502	0.220718	0.630613
785	10.031	0.730711	26.0715	4.78689	292.356	1.25453	5.50293	54.3095	0.479877	21.9525	0.504661	0.263092	0.736894
786	2.57566	0.969079	13.7995	7.22953	260.022	1.16613	4.7748	54.3109	0.522117	23.2425	0.760626	0.196805	0.804817
787	0.401913	0.273701	83.0907	2.83261	400.336	1.06469	5.7644	54.3294	0.564894	18.686	0.153207	0.293236	0.729514
788	0.401913	0.273701	83.0907	2.83261	400.336	1.06469	5.7644	54.3294	0.564894	18.686	0.153207	0.293236	0.729514
789	0.248029	22.1	15.3443	45.9344	59.8961	1.918	6.52443	54.3418	0.457048	18.226	10.4874	0.180465	0.534367
790	62.863	2.92722	14.7096	5.71171	101.607	1.31858	5.75038	54.3636	0.48846	21.3556	1.75918	0.345958	0.73453
791	1.82818	11.4831	1.12588	3.35431	16.2937	1.35747	5.88201	54.3782	0.508431	20.4578	8.73655	0.211841	0.779995
792	10.8881	10.5414	2.04814	10.8892	32.1681	2.16105	5.62468	54.3834	0.499729	21.6725	8.1829	0.199994	0.785045
793	10.8881	10.5414	2.04814	10.8892	32.1681	2.16105	5.62468	54.3834	0.499729	21.6725	8.1829	0.199994	0.785045
794	2.49625	1.74621	27.0335	14.3724	330.723	1.45077	5.57578	54.4052	0.476683	21.4975	1.237	0.247754	0.743223
795	1.28144	1.44433	16.6236	9.90587	240.11	1.63474	6.43696	54.4512	0.495085	19.1467	1.06098	0.217256	0.740416
796	24.8686	3.37519	2.88619	2.99521	48.879	2.96014	6.2812	54.4679	0.498956	20.7425	2.59598	0.200166	0.764972
797	8.69491	5.97864	5.45101	17.1617	91.4644	1.86659	4.70638	54.5097	0.500248	23.9175	4.68207	0.200048	0.806055
798	22.953	0.0627735	84.9943	1.4959	929.256	1.07796	6.45136	54.5137	0.485669	19.6444	0.0422914	0.264266	0.707941
799	2.77775	10.6876	1.16496	3.49108	18.4754	2.32669	6.14108	54.5147	0.500172	20.4756	8.27055	0.199998	0.779999
800	0.269467	4.65085	24.7553	7.40598	94.0573	2.60931	5.30742	54.5274	0.500359	20.9725	2.43119	0.236633	0.654244
801	4.50896	7.21345	2.73322	8.48238	43.6829	2.92249	6.11478	54.5426	0.497047	20.8378	5.55354	0.203294	0.776914
802	0.287448	3.59701	26.34	17.0098	157.77	2.82979	6.54416	54.661	0.561485	18.532	2.18864	0.192634	0.659653
803	6.75405	3.55622	32.8073	79.543	543.744	1.63893	7.13874	54.6813	0.495845	18.546	2.69251	0.198197	0.727243
804	3.49999	6.98221	2.91823	3.8751	32.1023	2.63658	6.23724	54.682	0.497925	20.4378	4.91132	0.266237	0.76991
805	9.46542	0.113884	39.1143	2.4806	717.951	1.3124	6.37334	54.7006	0.517104	19.6356	0.0873571	0.196854	0.749775
806	40.8751	0.0496068	90.7707	1.1614	994.445	1.02941	5.52626	54.9158	0.49256	21.9225	0.0338451	0.273422	0.741511
807	27.4158	17.1528	16.3286	1.13189	23.2033	1.18225	5.38333	54.9866	0.501967	22.175	5.31468	0.619871	0.765979
808	0.390481	7.84428	4.61746	6.65015	34.88	2.93886	7.59978	55.0666	0.500187	17.3127	4.96333	0.205555	0.658133
809	8.57339	7.84917	16.7511	3.00982	45.5419	1.15004	5.74481	55.0936	0.471629	21.49	3.2066	0.501757	0.722905
810	62.6776	3.70197	5.22717	2.39383	44.9694	2.23481	6.69593	55.1777	0.493205	19.882	2.37475	0.310426	0.738522
811	0.224233	26.608	22.6236	9.82348	32.9149	4.15462	6.20336	55.2857	0.497509	19.268	7.88663	0.263046	0.598784
812	6.24905	0.138066	14.2881	1.01249	295.547	1.36433	5.32605	55.3058	0.505617	22.3925	0.109201	0.181885	0.773827
813	0.442789	20.0331	22.327	2.09034	23.5155	1.67404	6.42252	55.3151	0.496742	17.708	4.77856	0.483441	0.712806
814	0.442789	20.0331	22.327	2.09034	23.5155	1.67404	6.42252	55.3151	0.496742	17.708	4.77856	0.483441	0.712806
815	18.2022	0.362174	10.7959	1.50431	185.523	1.60007	5.81155	55.318	0.495185	21.4425	0.275462	0.203405	0.750962
816	1.89694	5.86011	2.45024	1.90053	24.5735	1.94992	5.94149	55.4033	0.553392	20.2489	4.03916	0.303409	0.815915
817	1.89694	5.86011	2.45024	1.90053	24.5735	1.94992	5.94149	55.4033	0.553392	20.2489	4.03916	0.303409	0.815915
818	15.9434	18.2932	1.65982	2.00027	13.5712	1.31062	5.56607	55.429	0.457165	22.36	12.0567	0.297369	0.744949
819	15.9434	18.2932	1.65982	2.00027	13.5712	1.31062	5.56607	55.429	0.457165	22.36	12.0567	0.297369	0.744949
820	17.2709	1.15198	2.91439	1.99949	66.0054	1.81471	6.88475	55.4326	0.548205	18.904	0.92116	0.175518	0.780067
821	69.3945	2.32417	66.057	51.7347	785.673	1.70807	6.7968	55.4375	0.47419	19.6556	1.60938	0.246579	0.705305
822	1.13787	1.5719	6.14922	2.78098	96.1156	2.32605	6.33832	55.4529	0.466191	20.2422	1.18015	0.196565	0.725084
823	0.291707	10.9171	16.7165	27.2351	85.2944	3.31163	5.84324	55.5006	0.502734	19.7267	6.37881	0.222545	0.67809
824	42.4316	0.452454	15.642	3.08276	253.469	1.50077	6.9271	55.6053	0.497253	19.096	0.335978	0.210249	0.724374
825	43.0389	2.38096	80.7544	49.5923	725.022	1.11109	7.08629	55.6283	0.474168	18.82	1.50556	0.287982	0.685546
826	0.30332	8.59575	4.1595	3.33977	21.9159	1.46222	4.78087	55.7593	0.589943	21.5867	5.33924	0.261065	0.769171
827	13.5403	2.38919	2.00941	2.16981	34.5222	1.00902	8.24837	55.8135	0.478305	16.8164	1.79929	0.191407	0.697417
828	22.2988	4.84441	2.33723	3.60205	45.4665	2.87549	5.29139	55.8752	0.493402	23.1229	3.86123	0.182559	0.795399
829	21.5285	0.31159	46.0352	9.79439	970.586	1.1236	5.28395	55.8984	0.562078	22.01	0.246685	0.193847	0.814376
830	0.288725	15.2892	28.9515	57.417	113.384	1.93736	5.40476	55.9193	0.499784	19.7289	8.0227	0.259714	0.688585
831	54.3941	6.6446	2.92642	8.59215	48.2696	3.18714	6.83272	55.9611	0.499693	20.1444	5.09351	0.201549	0.761708
832	2.99933	2.15916	30.6803	29.8982	498.69	1.77171	5.73489	55.9684	0.494469	21.5125	1.62981	0.212579	0.763467
833	5.6431	0.98063	9.65076	4.00638	171.26	1.88133	6.36338	55.9969	0.497461	20.3444	0.747409	0.2004	0.74726
834	16.5331	3.78276	14.8584	3.68335	80.9351	1.45894	5.61595	56.02	0.452085	22.5075	2.07144	0.380964	0.71635
835	3.91846	0.973719	47.741	14.1327	579.624	1.40775	6.58278	56.049	0.479887	19.7	0.673044	0.252533	0.717441
836	12.815	0.499206	65.7219	6.94267	669.066	1.25277	5.94859	56.0521	0.466183	21.45	0.330061	0.277844	0.712821
837	1.11411	4.94816	23.8774	69.8257	393.038	2.3503	6.31881	56.2359	0.496108	19.82	3.78315	0.19806	0.763037
838	0.176165	8.48494	33.9458	4.70654	43.5825	1.47643	6.75736	56.302	0.656675	17.7527	2.0817	0.193357	0.534557
839	6.45017	0.732873	22.6786	9.87516	425.778	1.41892	6.95608	56.3716	0.522572	18.8333	0.561459	0.198169	0.751195
840	6.53867	2.80685	36.1265	54.6963	611.725	2.11914	6.68172	56.3989	0.499371	19.888	2.12532	0.205266	0.747716
841	5.79766	9.13022	8.59205	13.6233	59.3998	1.03251	5.71321	56.4719	0.504199	21.4375	5.59158	0.352696	0.761011
842	3.42532	3.18282	37.2484	64.715	669.168	1.8462	5.38816	56.5079	0.500102	22.4675	2.46745	0.200035	0.783581
843	18.211	0.531939	67.6202	12.2396	836.32	1.1339	6.70306	56.6379	0.512078	19.3956	0.368827	0.25921	0.733907
844	18.211	0.531939	67.6202	12.2396	836.32	1.1339	6.70306	56.6379	0.512078	19.3956	0.368827	0.25921	0.733907
845	47.1971	4.17916	7.52912	1.25447	39.0726	2.25521	7.47222	56.6952	0.461536	19.094	2.17827	0.38889	0.697437
846	4.69351	12.0662	2.99037	12.6308	35.935	1.56202	5.25069	56.699	0.496137	22.71	8.81446	0.251676	0.79757
847	9.22991	1.82253	6.6581	3.35264	98.5271	1.64166	5.24272	56.7577	0.498305	23.14	1.35238	0.232877	0.78115
848	59.4172	6.5311	2.40419	3.02863	32.9279	3.2551	6.02161	56.7961	0.51152	21.6725	4.83614	0.240725	0.795911
849	74.707	1.52873	13.9225	13.5473	287.234	1.42483	5.15886	56.8462	0.553263	22.79	1.21051	0.195788	0.820846
850	46.5197	9.82443	17.6328	30.2816	116.854	1.16049	5.52125	56.908	0.480028	22.5925	5.91882	0.350712	0.74352
851	4.33855	4.77154	11.3991	27.2659	188.966	2.6747	6.55367	56.9542	0.487963	20.4622	3.62163	0.205072	0.752432
852	4.33855	4.77154	11.3991	27.2659	188.966	2.6747	6.55367	56.9542	0.487963	20.4622	3.62163	0.205072	0.752432
853	0.662574	7.11211	15.6836	60.8383	219.045	2.45787	6.39161	56.9751	0.499542	19.294	5.32272	0.200374	0.757527
854	0.662574	7.11211	15.6836	60.8383	219.045	2.45787	6.39161	56.9751	0.499542	19.294	5.32272	0.200374	0.757527
855	8.82337	0.0520704	48.9478	1.14231	909.698	1.13152	5.12412	56.9773	0.499948	23.4429	0.0402048	0.201407	0.777234
856	8.82337	0.0520704	48.9478	1.14231	909.698	1.13152	5.12412	56.9773	0.499948	23.4429	0.0402048	0.201407	0.777234
857	35.4873	5.57734	13.8558	9.07932	89.0908	1.56229	6.18271	57.1277	0.481716	21.1556	3.23492	0.361575	0.72923
858	29.2615	3.33077	41.8527	21.8188	306.338	1.2761	6.05553	57.2555	0.482233	21.36	1.99802	0.340896	0.725556
859	19.3342	4.32206	3.05062	4.89051	57.243	1.3804	4.26401	57.3793	0.511054	26.0229	3.42324	0.199984	0.834519
860	19.6155	8.2673	1.73817	1.34338	22.5295	3.33877	5.69007	57.3837	0.521619	22.31	6.09585	0.255323	0.821738
861	0.306144	4.64639	54.9681	24.2476	211.753	2.52464	6.88752	57.4175	0.564745	17.87	2.31384	0.260066	0.67824
862	14.7165	8.23049	1.60467	3.15293	23.9397	3.08378	7.5897	57.4379	0.49927	19.1756	6.13406	0.220342	0.757354
863	3.68709	5.73536	1.52458	1.81981	28.9958	4.702	7.99141	57.4816	0.487228	19.1756	4.47	0.186912	0.755512
864	75.0573	3.39522	14.9408	6.54838	117.368	1.51324	5.58814	57.539	0.473477	22.78	2.11232	0.330897	0.741956
865	5.92021	6.81346	4.97014	1.19696	27.2088	2.33575	6.82977	57.7436	0.513761	19.8244	3.77973	0.416757	0.77008
866	99.1384	12.8943	9.47231	96.4279	145.904	1.02642	5.29002	57.7575	0.506258	23.0475	9.92779	0.209131	0.792944
867	0.472914	12.0344	1.61697	4.77775	20.9688	2.13892	5.23565	57.7691	0.520784	21.6675	9.18257	0.19394	0.796221
868	65.5177	1.76449	56.0502	27.3354	652.141	1.00469	4.91255	57.7912	0.500169	24.3571	1.23332	0.278572	0.784024
869	90.9739	0.501096	57.7505	6.0103	617.1	1.3458	6.09958	57.998	0.469409	21.65	0.333472	0.276295	0.717065
870	0.49437	7.13013	1.92508	2.45892	25.2231	3.32264	5.96347	58.0371	0.549285	20.7244	5.40224	0.197421	0.793936
871	0.426671	19.4761	12.5689	1.32577	17.8297	1.25196	7.65531	58.0554	0.500091	16.5109	5.01734	0.420389	0.663737
872	11.8005	12.8279	0.873988	1.47291	14.5732	2.4352	6.86242	58.07	0.498125	20.2444	9.89347	0.200146	0.770975
873	0.340909	0.734308	14.048	1.54342	111.422	1.80202	5.55892	58.0844	0.54439	21.0711	0.489066	0.210502	0.716199
874	78.5918	10.361	12.0236	61.6604	153.38	1.48734	5.14918	58.2176	0.505114	23.5286	7.62696	0.246901	0.799652
875	6.25481	0.231714	49.6993	4.5326	894.591	1.50952	5.84247	58.2394	0.479651	22.11	0.176191	0.201078	0.744326
876	68.2494	5.78587	12.3021	1.37082	39.3693	1.72181	6.77476	58.2529	0.493084	20.14	2.48537	0.495091	0.732684
877	68.2494	5.78587	12.3021	1.37082	39.3693	1.72181	6.77476	58.2529	0.493084	20.14	2.48537	0.495091	0.732684
878	32.2832	0.541283	24.5903	3.12829	259.933	1.20775	7.01498	58.2657	0.500371	19.314	0.355589	0.286278	0.721342
879	0.636854	8.59402	34.5335	1.32334	41.8981	1.56698	6.72562	58.2875	0.480052	18.252	2.10438	0.537079	0.723081
880	64.9056	7.33351	8.97536	2.13918	36.7624	1.50379	5.51234	58.2921	0.517259	22.585	3.73741	0.479738	0.789477
881	64.9056	7.33351	8.97536	2.13918	36.7624	1.50379	5.51234	58.2921	0.517259	22.585	3.73741	0.479738	0.789477
882	2.64039	1.055	41.1767	33.1743	893.377	1.18362	5.68354	58.3119	0.588095	21.0175	0.834813	0.198883	0.831803
883	3.02506	3.79545	36.5022	79.0307	698.917	1.01657	4.31404	58.3352	0.495103	26.0657	2.99671	0.197306	0.81968
884	3.02506	3.79545	36.5022	79.0307	698.917	1.01657	4.31404	58.3352	0.495103	26.0657	2.99671	0.197306	0.81968
885	0.80717	3.18598	5.34887	5.70037	73.3882	2.30281	8.32184	58.3981	0.479435	17.038	2.27936	0.2094	0.705171
886	0.80717	3.18598	5.34887	5.70037	73.3882	2.30281	8.32184	58.3981	0.479435	17.038	2.27936	0.2094	0.705171
887	0.226041	17.0955	28.4194	88.3962	134.037	1.92818	4.88149	58.4074	0.512514	21.6575	9.88272	0.205007	0.676929
888	58.3218	2.21295	92.781	36.027	699.412	1.04474	7.07001	58.4373	0.484804	19.3644	1.30269	0.332033	0.69724
889	7.93391	0.768155	44.0179	15.4011	717.379	1.47023	7.26332	58.4452	0.506486	18.886	0.564984	0.220085	0.733643
890	89.8546	0.155417	68.724	2.1616	696.724	1.09647	5.90685	58.482	0.492234	21.885	0.101922	0.29781	0.74018
891	89.8546	0.155417	68.724	2.1616	696.724	1.09647	5.90685	58.482	0.492234	21.885	0.101922	0.29781	0.74018
892	26.8528	1.59747	9.57962	2.58374	89.9434	1.50936	6.90607	58.5149	0.513426	19.6178	1.02354	0.314418	0.744029
893	46.2289	0.247074	17.4406	1.57494	257.834	1.28573	6.65641	58.5221	0.533912	19.82	0.178447	0.244803	0.762584
894	15.0139	0.823555	10.5721	1.64506	112.68	1.55802	6.98672	58.6099	0.498197	19.6044	0.543899	0.28845	0.731245
895	17.3036	2.63777	23.4909	62.9373	535.653	1.21111	6.66638	58.6236	0.599761	19.306	2.11483	0.183412	0.814446
896	98.7348	8.4255	54.465	69.4205	334.413	1.01393	5.57888	58.6713	0.483007	22.8625	4.86228	0.373382	0.741739
897	98.7348	8.4255	54.465	69.4205	334.413	1.01393	5.57888	58.6713	0.483007	22.8625	4.86228	0.373382	0.741739
898	98.7348	8.4255	54.465	69.4205	334.413	1.01393	5.57888	58.6713	0.483007	22.8625	4.86228	0.373382	0.741739
899	98.7348	8.4255	54.465	69.4205	334.413	1.01393	5.57888	58.6713	0.483007	22.8625	4.86228	0.373382	0.741739
900	56.8965	4.33112	5.64958	4.28777	61.7831	2.67706	6.7932	58.7148	0.492968	20.5822	2.94705	0.279752	0.750428
901	1.19731	5.8659	3.77486	6.89591	55.3653	3.04532	6.77581	58.7307	0.500898	19.8333	4.34631	0.22508	0.773212
902	35.9786	1.2507	51.8108	35.4121	950.418	1.0544	4.87977	58.7557	0.553266	23.9771	0.963789	0.221896	0.830021
903	37.4035	8.88489	8.25734	10.8564	57.5971	1.49785	6.70743	58.8399	0.492478	20.3689	5.29259	0.34886	0.731635
904	2.90114	10.747	1.5978	3.07365	22.5504	3.53359	7.08699	58.9231	0.490048	20.08	7.95053	0.23128	0.773485
905	24.1963	1.74162	12.7264	8.06038	205.288	2.31886	7.67774	58.9612	0.467777	19.1467	1.27741	0.210426	0.703825
906	85.5827	14.8417	2.8662	5.98303	23.8946	1.35568	5.13754	58.9834	0.504042	23.6775	9.89239	0.328957	0.810987
907	61.2532	7.28514	33.1308	25.2881	171.067	1.02564	6.44397	59.0823	0.481478	20.9156	3.80941	0.396487	0.708936
908	0.848745	11.5004	5.11369	11.3476	44.1637	1.57347	5.59083	59.3034	0.481657	21.1467	7.61286	0.304083	0.785637
909	2.86823	10.1728	1.58256	3.56267	22.875	2.84919	7.49637	59.4526	0.493743	19.308	7.50097	0.228477	0.761056
910	0.444154	26.0868	14.2217	3.31786	22.4672	1.52398	6.92121	59.667	0.465874	17.5818	7.5214	0.444227	0.693685
911	3.79914	5.11889	3.08723	11.0077	61.4874	1.55975	6.92693	59.8373	0.577071	19.2489	4.01374	0.200063	0.810096
912	0.474942	4.11407	3.38998	6.08649	53.8059	2.0023	5.27722	59.8783	0.594741	21.8467	3.23944	0.181807	0.827277
913	0.294445	7.93248	72.1975	25.0322	152.411	1.27788	7.28766	59.8947	0.604008	16.68	2.74977	0.313864	0.671071
914	20.2255	6.06673	5.75911	4.88136	44.8313	1.49782	7.72706	59.9465	0.498948	18.666	3.66124	0.336054	0.723329
915	3.08217	0.380292	44.7564	6.97116	778.405	1.62287	6.98488	60.0886	0.497858	19.7	0.28261	0.214549	0.740065
916	3.08217	0.380292	44.7564	6.97116	778.405	1.62287	6.98488	60.0886	0.497858	19.7	0.28261	0.214549	0.740065
917	29.7908	3.15885	89.2391	95.5022	959.479	1.00675	7.52752	60.2584	0.516619	18.664	2.09134	0.283556	0.724917
918	33.0869	11.3492	1.10519	2.33725	18.254	2.88543	6.81361	60.3104	0.533622	20.5911	8.70784	0.217911	0.809552
919	22.1599	0.587545	20.8536	6.50347	381.809	1.19356	6.22722	60.4858	0.582642	20.6156	0.445053	0.229977	0.813876
920	3.43389	10.3999	8.56109	1.52866	29.999	1.98865	6.64519	60.5027	0.498318	20.44	4.76154	0.502429	0.765578
921	3.43389	10.3999	8.56109	1.52866	29.999	1.98865	6.64519	60.5027	0.498318	20.44	4.76154	0.502429	0.765578
922	3.43389	10.3999	8.56109	1.52866	29.999	1.98865	6.64519	60.5027	0.498318	20.44	4.76154	0.502429	0.765578
923	0.87808	5.64707	11.0423	36.8663	193.118	2.76985	7.39677	60.7396	0.512114	18.678	4.31711	0.195013	0.765663
924	0.176733	57.4405	21.0018	1.35464	15.2031	1.15062	4.21731	60.8708	0.504481	24.0971	11.5592	0.322765	0.656192
925	42.4775	6.64206	17.4028	21.081	144.794	1.55599	5.87072	60.9803	0.503392	22.4825	4.20303	0.339242	0.770702
926	51.8766	8.92488	4.72752	35.9138	92.1412	1.47709	6.93767	61.1285	0.544566	20.0689	7.00405	0.191711	0.785504
927	9.86698	7.04434	6.73381	3.99504	45.6843	2.14186	6.86061	61.1479	0.507244	20.4756	4.12743	0.38039	0.762721
928	26.9955	3.28734	10.2514	17.2793	179.862	2.18992	8.43861	61.2833	0.494473	18.21	2.44844	0.208311	0.724633
929	71.7276	0.160275	45.81	2.3379	651.418	1.39396	8.23284	61.5556	0.46827	18.252	0.11134	0.235305	0.684352
930	9.4744	13.0975	7.23461	2.86846	30.8989	1.98719	6.28949	61.6927	0.49359	21.7275	6.60678	0.466443	0.770704
931	58.4035	0.0885673	93.5033	1.00842	704.934	1.03864	6.68744	61.7601	0.483087	20.9156	0.0512163	0.351855	0.713295
932	10.7687	0.463545	13.495	2.26188	214.912	1.43946	7.04551	61.832	0.543201	19.676	0.336593	0.24605	0.774326
933	83.1407	3.24093	99.2604	87.8309	973.91	1.07053	8.30802	61.833	0.472411	18.07	2.03577	0.286735	0.677051
934	0.427414	5.08276	25.1061	16.0492	164.889	3.70226	9.07252	61.9636	0.464296	16.7309	2.86721	0.239613	0.641205
935	12.6283	2.96682	15.8583	22.6547	288.033	2.55758	8.13226	62.0431	0.49474	18.886	2.22341	0.207995	0.734987
936	0.406109	1.14984	37.4375	10.9958	409.486	2.4959	7.37444	62.1384	0.539074	18.562	0.797692	0.193022	0.704702
937	0.284755	58.6152	54.4722	16.4701	41.7758	1.97043	7.79108	62.2929	0.481213	16.7309	8.68354	0.337429	0.596201
938	91.4438	10.843	22.3717	1.67655	38.8181	1.06015	6.19523	62.6649	0.535568	21.6575	3.50945	0.626718	0.779986
939	91.4438	10.843	22.3717	1.67655	38.8181	1.06015	6.19523	62.6649	0.535568	21.6575	3.50945	0.626718	0.779986
940	91.4438	10.843	22.3717	1.67655	38.8181	1.06015	6.19523	62.6649	0.535568	21.6575	3.50945	0.626718	0.779986
941	0.154497	22.1864	47.6517	13.4403	54.9373	3.46935	7.01202	62.7441	0.636066	19.2644	5.04413	0.188008	0.537032
942	0.325364	7.97689	51.1454	78.4532	389.324	4.93782	7.43793	62.9329	0.500595	19.072	5.06317	0.202987	0.680394
943	4.69892	0.302298	29.9944	4.84499	675.441	1.31534	5.75434	63.4923	0.551244	22.6029	0.236822	0.203633	0.818581
944	2.14796	4.14743	16.3018	2.56643	77.472	1.73984	7.1243	63.5649	0.461408	20.1711	2.00461	0.432719	0.718864
945	6.13606	20.3522	11.9186	1.51263	23.596	1.25362	7.6005	63.6394	0.485377	19.3578	6.44263	0.563518	0.719366
946	19.8634	20.1264	0.71783	1.6182	13.1983	1.2631	5.71831	63.739	0.497616	23.3175	15.878	0.197959	0.818027
947	66.5698	5.07457	11.8329	6.3441	93.4742	2.15153	6.73051	63.7478	0.488825	21.5511	3.06385	0.353216	0.748985
948	13.4084	5.34447	24.4245	26.6644	205.367	1.13238	8.04838	63.9101	0.493497	18.724	3.21032	0.327468	0.706296
949	46.041	13.809	3.39725	3.99469	26.9022	2.76927	8.27856	64.195	0.459578	19.5444	8.31109	0.329309	0.710556
950	75.5669	19.6904	8.78922	6.29287	37.515	2.41603	7.14419	64.2415	0.422591	21.6089	9.29823	0.417441	0.684282
951	0.767574	7.09337	4.36131	4.28034	43.4169	1.37776	4.8118	64.2629	0.535617	24.2125	4.89616	0.311818	0.850577
952	0.148035	106.485	18.514	1.65415	12.826	1.17379	5.90976	64.4676	0.541968	21.475	15.0412	0.204397	0.499137
953	0.148035	106.485	18.514	1.65415	12.826	1.17379	5.90976	64.4676	0.541968	21.475	15.0412	0.204397	0.499137
954	0.328287	5.99205	43.9496	24.5389	208.156	3.60791	7.70362	64.4764	0.544805	18.21	3.13939	0.26798	0.696509
955	0.328287	5.99205	43.9496	24.5389	208.156	3.60791	7.70362	64.4764	0.544805	18.21	3.13939	0.26798	0.696509
956	0.328287	5.99205	43.9496	24.5389	208.156	3.60791	7.70362	64.4764	0.544805	18.21	3.13939	0.26798	0.696509
957	0.195082	83.1912	12.6732	2.17482	15.1087	3.99174	6.8003	64.6401	0.42936	20.2511	17.8981	0.230354	0.515917
958	35.2427	7.18882	8.92829	13.7309	88.5885	2.05314	8.16792	64.9083	0.496394	19.2044	4.59905	0.306833	0.729789
959	4.81219	2.41759	11.1002	9.4513	179.171	2.0762	7.22831	64.9458	0.540405	20.1067	1.75769	0.25095	0.788244
960	17.2746	2.30986	29.0009	22.082	402.876	1.70622	7.31	65.1433	0.542978	20	1.61607	0.274722	0.777991
961	0.349802	1.28226	16.7389	7.29518	190.53	1.753	6.80594	65.1543	0.647264	19.094	0.920745	0.193099	0.769234
962	0.351647	0.899827	48.1661	2.24073	210.107	2.70402	9.70643	65.2111	0.473363	16.3	0.399662	0.239896	0.579566
963	0.429322	9.68102	17.604	36.2325	164.92	5.92094	9.58093	65.289	0.447203	17.336	6.20391	0.206129	0.653511
964	0.415795	17.3195	1.82347	6.52039	22.5492	2.56563	6.08864	65.322	0.499038	21.1825	12.7418	0.200219	0.771509
965	0.320542	1.70251	15.5754	1.83027	93.5253	2.75891	6.70314	65.4063	0.540306	20.3956	0.990123	0.244007	0.696398
966	1.24054	4.20843	2.8192	1.38676	36.1754	2.57978	6.42743	65.4885	0.580858	21.1222	2.97969	0.295951	0.847659
967	0.384538	14.0386	9.20096	16.8964	50.8898	1.58765	8.34249	65.5427	0.50564	16.8	7.33211	0.267254	0.664095
968	5.3307	12.2147	4.43953	5.70956	38.2147	2.88459	6.91461	65.5466	0.494313	21.3422	7.74829	0.344004	0.78114
969	39.3624	10.9568	2.91258	16.5962	54.2448	3.45549	8.17326	65.5977	0.500305	19.8489	8.38737	0.203439	0.764171
970	13.9914	2.46782	28.2268	1.78626	106.189	1.42934	7.40095	65.8442	0.463365	20.6044	1.03508	0.470147	0.698443
971	19.6175	13.8662	23.3343	4.14188	50.7142	1.07616	7.11501	65.8892	0.49971	20.74	4.61668	0.565654	0.731266
972	4.07919	3.81975	3.20676	2.85168	67.812	3.37785	6.504	65.9793	0.49997	22.4425	2.97569	0.200007	0.794254
973	0.356699	7.45569	22.3737	11.82	106.865	4.80098	9.44273	66.0632	0.500026	17.044	3.69128	0.263784	0.654096
974	9.22277	15.631	3.7245	1.49655	21.0446	2.33716	7.59247	66.3083	0.514709	20.1711	8.55085	0.432904	0.779573
975	16.2909	5.10973	13.3817	1.43168	56.8217	2.33554	7.57596	66.4603	0.486435	20.5225	2.36055	0.473551	0.738155
976	0.14824	27.5409	21.9434	17.4329	43.1791	1.6767	4.34506	66.613	0.529811	24.9943	10.5909	0.218751	0.634551
977	29.7509	4.84687	3.64385	1.6043	49.0061	4.20359	7.56858	66.6884	0.499956	21.0889	3.39657	0.273446	0.777618
978	9.58713	12.8058	6.37907	7.54719	42.9183	1.9683	7.4562	66.6929	0.499106	20.4778	7.33022	0.387817	0.755204
979	0.19984	20.467	10.4219	1.74163	25.4694	1.27328	4.16366	66.8941	0.493077	26.0114	9.12944	0.290745	0.711624
980	3.82614	15.3596	4.15325	51.1896	85.9308	2.12048	6.28848	66.9524	0.5017	22.43	12.1938	0.19058	0.811862
981	0.726043	16.0127	1.6131	3.19276	24.5665	3.56998	5.88363	66.9741	0.471656	22.55	12.1827	0.216758	0.814471
982	0.300674	6.88721	22.6511	37.6271	169.956	2.31067	8.82311	67.254	0.598852	16.8382	4.1289	0.197072	0.667357
983	0.300674	6.88721	22.6511	37.6271	169.956	2.31067	8.82311	67.254	0.598852	16.8382	4.1289	0.197072	0.667357
984	12.9455	9.09736	11.1116	11.2838	80.1886	1.98773	7.39544	67.4128	0.504678	20.6933	5.27369	0.381883	0.756566
985	2.81955	0.632248	10.532	1.74755	190.779	2.37873	8.04834	67.4996	0.484102	19.7222	0.462387	0.222508	0.733242
986	0.224814	1.36325	62.0195	4.50179	189.567	1.37623	8.93844	67.5452	0.64243	16.3382	0.512656	0.202407	0.579476
987	0.224814	1.36325	62.0195	4.50179	189.567	1.37623	8.93844	67.5452	0.64243	16.3382	0.512656	0.202407	0.579476
988	36.2171	6.51814	14.3082	20.0987	151.389	1.33187	5.51702	68.1777	0.539567	24.4257	4.36761	0.337	0.829919
989	3.23211	1.14719	12.7655	10.1077	379.027	1.72443	6.09521	68.9162	0.578689	22.6475	0.9324	0.180926	0.847922
990	0.741971	4.85467	8.38177	10.5657	113.058	2.96765	7.58093	69.1124	0.540392	19.472	3.4351	0.257135	0.796615
991	3.01296	20.1113	1.20701	2.45833	16.1788	1.21635	7.19738	69.3632	0.499914	21.17	14.3221	0.263429	0.782878
992	88.3649	0.546194	24.2142	1.91663	282.927	1.57402	6.75934	69.6618	0.491982	22.5425	0.357715	0.307372	0.755283
993	27.9387	0.143337	29.2076	3.39361	830.693	1.00147	6.19658	69.6781	0.646861	21.8467	0.114894	0.20149	0.872338
994	43.8018	16.9454	8.00163	19.1953	60.9117	1.36843	5.9811	69.6843	0.496915	23.9525	10.4241	0.377359	0.798703
995	3.04879	14.4667	1.61576	6.50972	25.8463	1.64268	8.53512	70.75	0.502393	19.304	10.5215	0.237403	0.758793
996	4.45575	13.7075	1.68092	10.7603	33.9172	2.40503	8.57928	70.8962	0.510078	19.5422	10.5254	0.204498	0.774754
997	77.7311	1.22749	5.49208	1.05542	114.874	1.74159	5.86055	71.6905	0.462235	25.4433	0.940007	0.206235	0.773017
998	1.55408	0.0901843	27.0244	1.99393	826.608	1.33852	7.79781	72.0008	0.625823	19.116	0.0728248	0.182546	0.841874
999	29.1543	0.487199	7.76413	1.86029	186.71	1.70228	10.0268	72.2062	0.525448	17.3927	0.371671	0.200147	0.747592
1000	11.7673	4.80308	90.4444	90.1865	975.496	1.99743	9.47111	73.0684	0.483698	18.64	2.97729	0.312406	0.709203
1001	62.6097	12.2746	7.57675	2.49357	38.8014	3.07962	9.35929	73.2871	0.498957	19.274	5.98522	0.45886	0.746
1002	44.2876	18.6782	2.10141	1.99228	22.4172	4.30044	8.48327	73.6913	0.499994	20.8111	12.334	0.32325	0.790983
1003	0.593097	8.34883	3.89198	5.14312	64.2241	8.35603	10.6969	75.6784	0.478239	18.64	6.08818	0.200566	0.731838
1004	14.0974	2.09383	29.0406	13.0349	445.678	2.17149	7.47527	75.9134	0.516086	22.055	1.45186	0.283483	0.782457
1005	1.47422	28.5144	4.63468	10.0525	36.6485	1.33453	7.91542	86.9523	0.480789	21.7925	16.5438	0.415891	0.806998
1006	43.0445	9.16057	32.2195	14.0947	197.192	2.36312	11.7477	89.7251	0.470948	18.674	4.16952	0.436798	0.691521
1007	10.9236	33.4426	2.12028	6.43881	33.594	7.08815	10.6469	97.4593	0.442369	21.8422	23.1131	0.280785	0.772757
1008	0.60795	9.08398	10.1561	22.2527	194.487	8.29829	17.6984	101.056	0.482453	15.8255	6.21786	0.221558	0.713556
1009	0.370585	5.15636	54.1298	3.05405	105.085	1.36634	10.5024	113.635	0.74881	18.58	1.64454	0.55528	0.864476

## Sheet: PNF
PNF
Rank	delta	AMAX	RMAX	KA	alpha	Km	beta_max	eps	max(Ptot)	amp(Ptot)	Period	mean(BMAL)	amp(BMAL)	amp(ROR)
1	16.6746	0.0522553	86.4554	4.08383	53.3905	1.14576	0.174139	0.000109649	0.270022	0.500282	30.86	0.00135927	0.840912	0.850811
2	31.9317	0.110831	43.4379	4.49221	53.0162	3.26277	0.660854	0.000132333	0.270436	0.5	25.48	0.00177382	0.822783	0.833765
3	16.6545	0.133878	33.1466	4.19734	70.7359	1.51226	0.388048	0.000106658	0.270874	0.5	27.98	0.00126712	0.729297	0.740798
4	12.9487	0.344334	48.3953	15.5688	105.37	6.85051	1.26936	0.00010413	0.289525	0.5	30.9167	0.00306617	0.760308	0.772136
5	24.6372	1.25673	48.7641	56.5954	42.721	1.32855	0.408651	0.000132783	0.29227	0.500001	24.4571	0.0322586	0.74703	0.75938
6	12.6313	10.7512	6.85644	67.502	7.37257	61.4538	6.39774	0.000120991	0.297049	0.5	36.665	0.156469	0.864385	0.87468
7	12.4912	0.318155	27.3553	8.15641	51.682	1.19206	0.327652	0.000122572	0.297211	0.5	29.2333	0.00372068	0.699085	0.710656
8	27.0277	0.449737	17.8582	7.36889	16.9559	13.8789	2.85812	0.000153234	0.298595	0.500789	25.3857	0.0100201	0.816218	0.827824
9	81.2344	0.224602	31.5401	6.63191	42.8154	5.50959	1.65947	0.000134121	0.299198	0.5	20.7775	0.0041393	0.816358	0.827245
10	12.498	0.0552355	57.6713	2.94447	93.6705	2.34752	0.396812	0.000131869	0.301852	0.500014	31.596	0.000657142	0.784858	0.797168
11	10.6448	0.644076	27.4955	16.2381	30.771	33.5314	7.33879	0.000108916	0.303576	0.500001	31.092	0.0120297	0.709658	0.720446
12	16.1991	2.26344	47.6906	96.1166	27.2717	3.46114	0.377173	0.000114258	0.303658	0.5	33.132	0.0642749	0.899367	0.907754
13	32.7857	0.596356	16.2011	9.17318	46.5314	87.5619	23.5097	0.000116214	0.308634	0.50041	23.7257	0.00526666	0.77539	0.788363
14	14.2698	2.00228	19.1542	35.2651	19.9509	2.20547	0.570275	0.000160868	0.316558	0.501924	27.8914	0.0442023	0.724827	0.737766
15	15.2906	1.06289	92.0908	87.8089	79.2122	90.1188	9.22601	0.000116927	0.318127	0.5	33.756	0.0215036	0.898956	0.907528
16	10.0345	0.0577356	62.1559	3.23238	64.2566	45.7742	5.77743	0.000135285	0.320402	0.500115	34.845	0.00101471	0.818407	0.829422
17	11.327	0.0789513	14.4804	1.0119	9.83424	6.25606	0.753962	0.000107648	0.320419	0.509351	34.16	0.00205014	0.855774	0.865232
18	13.6118	0.188291	26.5967	4.68411	53.4784	1.9314	0.523133	0.000146271	0.321363	0.5	27.9867	0.00226942	0.713967	0.726941
19	10.3263	2.49785	10.1675	23.438	19.5501	10.0782	1.80126	0.000129818	0.323118	0.500005	32.228	0.0273244	0.750629	0.763208
20	27.9537	3.72921	6.07224	20.7872	8.07437	80.5767	12.5059	0.000149696	0.32464	0.500121	27.06	0.0613838	0.861461	0.87283
21	15.5732	0.807167	3.85761	2.87184	6.72839	66.3566	13.2776	0.000144168	0.326232	0.500647	28.1467	0.0105739	0.774888	0.787488
22	30.2869	0.0500631	53.8063	2.53037	86.8723	76.1739	28.7712	0.000158254	0.330395	0.500038	22.3825	0.000880789	0.736083	0.74861
23	51.7144	17.3528	4.45808	71.1742	3.88214	32.9338	8.43059	0.000165288	0.331653	0.5	22.68	0.471934	0.823991	0.836108
24	51.7144	17.3528	4.45808	71.1742	3.88214	32.9338	8.43059	0.000165288	0.331653	0.5	22.68	0.471934	0.823991	0.836108
25	10.8675	0.101544	13.3941	1.23295	13.3969	13.5003	2.67645	0.000104187	0.335465	0.560752	31.18	0.00224288	0.800359	0.810496
26	37.8175	1.64412	28.0904	43.0868	45.1837	27.5458	6.92928	0.000189087	0.336546	0.500184	23.1257	0.0274057	0.800432	0.814244
27	24.2881	2.03057	33.0289	59.9273	28.3358	6.91001	0.688395	0.000105291	0.336892	0.500021	31.476	0.0454871	0.935042	0.941928
28	26.7095	0.129451	56.3228	6.85598	101.523	1.1605	0.41028	0.000192973	0.338953	0.5	23.2325	0.00204255	0.741131	0.755471
29	96.9115	9.423	10.59	95.02	26.4708	1.06789	0.300665	0.000106166	0.340066	0.580536	21.925	0.113507	0.884263	0.894302
30	6.34472	0.0591458	79.7748	4.21307	109.172	2.2443	0.259518	0.000107803	0.341373	0.500095	41.035	0.000763917	0.797941	0.808418
31	18.5887	23.1976	3.27731	70.5567	3.95799	10.2327	1.77873	0.000214184	0.342328	0.517834	29.35	0.420186	0.819781	0.834269
32	7.28502	0.29582	4.10499	1.10776	9.66192	1.47407	0.28472	0.000111233	0.351642	0.500023	34.664	0.00284429	0.717595	0.729369
33	61.8832	0.61968	14.0818	7.91762	15.6768	5.54432	1.07536	0.000164339	0.353456	0.500164	22.9825	0.014414	0.875557	0.886342
34	87.1297	0.29454	84.5786	24.0419	355.036	1.09635	0.626847	0.000102357	0.354727	0.500002	18.906	0.00254308	0.753315	0.76508
35	35.0542	0.594691	42.2459	22.4639	35.9905	45.3099	7.21264	0.000171173	0.356767	0.5	25.2857	0.0165417	0.886139	0.896721
36	22.8932	75.7745	0.761726	54.3186	2.28941	4.5934	0.726405	0.000115679	0.357548	0.509085	29.5633	0.57887	0.83735	0.852019
37	44.0661	3.51039	7.80456	24.8687	7.9331	7.27141	1.52149	0.000200819	0.358709	0.500039	23.355	0.0895998	0.849419	0.861989
38	11.0878	0.0721036	89.4524	5.80801	87.6565	3.55601	0.753633	0.000204984	0.360576	0.5	29.4367	0.00180442	0.743336	0.757807
39	11.0878	0.0721036	89.4524	5.80801	87.6565	3.55601	0.753633	0.000204984	0.360576	0.5	29.4367	0.00180442	0.743336	0.757807
40	22.9741	0.0834039	16.9657	1.27732	15.8537	1.15452	0.274638	0.000234948	0.360607	0.502178	25.1057	0.00230852	0.806133	0.82069
41	22.9741	0.0834039	16.9657	1.27732	15.8537	1.15452	0.274638	0.000234948	0.360607	0.502178	25.1057	0.00230852	0.806133	0.82069
42	7.308	13.643	3.86762	45.8655	1.81438	51.5045	3.29853	0.000119917	0.361339	0.5	48.8333	0.404517	0.909147	0.917413
43	25.8176	0.189761	53.1515	9.51237	111.685	2.53683	1.05469	0.000176524	0.361394	0.5	22.6171	0.00286952	0.71914	0.7328
44	73.8516	2.53997	38.4037	90.3443	95.4422	23.4961	3.64812	0.000115302	0.361439	0.500646	24.6257	0.0289651	0.88866	0.899707
45	9.77527	14.7623	3.6518	49.5063	5.73829	2.34962	0.389612	0.000206605	0.36153	0.500001	33.624	0.207472	0.76667	0.782447
46	18.1228	0.0194818	74.7491	1.26184	42.9154	3.33498	0.416538	0.000129913	0.364789	0.5	29.8267	0.000700694	0.903165	0.912288
47	79.0366	81.6026	0.804603	60.5418	1.21256	5.07094	1.07095	0.000103985	0.365693	0.5	23.545	1.26925	0.881084	0.889947
48	35.2393	2.55845	25.7246	60.0754	35.2414	43.9458	6.53881	0.000151361	0.367547	0.526365	26.5267	0.0477083	0.901063	0.911387
49	18.2215	0.0989129	16.7823	1.44513	10.4297	51.1918	7.82206	0.000135829	0.367915	0.501102	27.8267	0.00358404	0.859166	0.870478
50	16.4945	3.79429	3.16244	10.8506	3.48544	2.25647	0.540225	0.000172343	0.368965	0.530709	26.7629	0.0900615	0.795857	0.80852
51	8.22046	51.5857	0.708433	33.1485	1.16277	76.2187	8.51049	0.000111926	0.370305	0.527322	40.935	0.5833	0.830127	0.841284
52	10.3115	0.22081	21.841	4.25824	18.7737	2.18234	0.303199	0.000201115	0.370635	0.500008	33	0.00550087	0.828679	0.841755
53	9.57194	0.0741451	58.7613	3.9182	61.9661	27.4105	6.27878	0.000158192	0.371419	0.5	30.02	0.001823	0.710066	0.723374
54	29.3763	0.0382699	89.1787	2.98979	56.074	4.13046	0.814042	0.00014367	0.373198	0.500089	24.475	0.00150435	0.858116	0.870071
55	16.8068	0.135064	19.341	2.4098	29.6527	20.2424	6.1746	0.000210458	0.375862	0.5	25.0743	0.00263461	0.724245	0.738784
56	32.3027	0.535655	37.0528	18.0496	52.016	2.84076	0.482956	0.0001995	0.376565	0.500061	25.7657	0.0101509	0.864827	0.877922
57	19.5941	0.0272103	49.8072	1.17972	32.1604	3.68217	0.564326	0.000180321	0.382934	0.50001	27.5967	0.000988865	0.87205	0.883836
58	11.192	0.283163	48.3053	12.1906	84.9253	18.0882	1.72818	0.000106191	0.384279	0.500161	36.368	0.0033268	0.893789	0.903934
59	11.0737	0.0786626	58.4983	4.28875	139.287	1.41512	0.530169	0.000150712	0.385829	0.5	27.5467	0.00104102	0.663458	0.676037
60	38.8494	1.04385	13.9741	13.5002	19.1519	6.45898	2.96123	0.000153528	0.386046	0.499455	20.6133	0.0259276	0.746384	0.759206
61	13.4302	1.39626	2.15155	2.74473	5.64401	7.47675	1.36534	0.000147447	0.386267	0.5	28.9033	0.0141064	0.790952	0.805554
62	60.7442	0.141948	51.5949	7.0043	148.891	1.34303	0.919636	0.000122683	0.386486	0.500073	18.9778	0.00190795	0.73638	0.747628
63	49.1594	0.116866	32.1973	3.3458	32.6163	87.7955	12.7957	0.000154151	0.387028	0.50104	24.8343	0.00301489	0.912609	0.921811
64	13.928	0.137386	30.8997	3.70024	22.8086	3.26584	0.412296	0.000190916	0.387924	0.5	31.18	0.00413497	0.878893	0.890331
65	13.928	0.137386	30.8997	3.70024	22.8086	3.26584	0.412296	0.000190916	0.387924	0.5	31.18	0.00413497	0.878893	0.890331
66	10.7984	0.0628899	24.3765	1.3319	16.0361	1.6225	0.23948	0.000170816	0.389198	0.527123	32.156	0.00215007	0.856457	0.868455
67	6.49283	8.02127	2.57345	18.0375	2.35771	60.5487	7.22808	0.000148098	0.394334	0.504783	39.125	0.180881	0.7906	0.802542
68	14.1667	7.94851	6.49827	47.9708	12.9799	29.2124	7.72375	0.000236443	0.395918	0.500031	26.89	0.119504	0.724294	0.740945
69	10.4163	0.421946	8.95467	3.32765	7.56078	4.9158	1.12789	0.000129637	0.396261	0.501147	28.8067	0.0136365	0.730436	0.744531
70	41.944	0.767047	21.2421	15.1512	49.3436	8.40269	2.05966	0.000206241	0.397054	0.500241	22.7725	0.0108176	0.810664	0.826414
71	10.0571	12.0936	1.61382	17.722	4.24102	10.9047	1.55919	0.000139764	0.397937	0.5	33.104	0.111268	0.805478	0.820415
72	22.4231	0.0188237	82.2479	1.38737	75.4918	60.9292	12.6977	0.000195437	0.398827	0.555828	25.3257	0.000576392	0.867526	0.879476
73	10.098	8.49464	9.25282	70.5822	7.81598	2.35469	0.516276	0.000263204	0.400098	0.515849	30.8033	0.263576	0.739137	0.755901
74	24.9391	0.0329416	44.2882	1.33315	63.2571	53.7117	13.0772	0.000269583	0.40022	0.50004	23.9486	0.000711371	0.791591	0.807786
75	18.6391	0.124576	29.8687	3.36919	33.8315	1.75876	0.478949	0.000295343	0.401294	0.5	24.805	0.00333783	0.764202	0.781083
76	16.4498	0.890851	23.1309	18.5369	27.0483	34.1571	6.46147	0.000279256	0.402177	0.5	27.0033	0.0210915	0.80407	0.820176
77	41.7727	0.266791	6.79172	1.71778	21.4783	15.578	7.4437	0.000154302	0.405451	0.500024	20.3511	0.00324657	0.739989	0.753467
78	31.0764	3.25788	18.9155	57.9203	61.6103	13.0539	3.56355	0.000188297	0.408291	0.5	23.1629	0.0343851	0.778111	0.79533
79	27.8931	0.31006	15.7226	4.47106	27.1559	31.4119	7.41666	0.000254237	0.408602	0.500054	23.7629	0.0057229	0.801317	0.817578
80	16.4298	1.40381	2.49741	3.14905	4.16439	1.29099	0.235911	0.000212794	0.408712	0.500232	28.07	0.0231694	0.829189	0.844092
81	32.9716	1.41063	40.7581	49.2989	24.497	77.0429	9.06387	0.000116721	0.409989	0.500001	27.0943	0.05548	0.946489	0.953002
82	7.98963	0.450404	4.48267	1.80936	11.5922	8.03987	1.10606	0.000133197	0.410615	0.5	34.62	0.00424575	0.799184	0.813301
83	15.9199	11.9477	6.87277	72.4594	4.21335	22.4249	5.1677	0.000116	0.411686	0.5	27.6767	0.526903	0.746535	0.763324
84	8.49623	0.0312064	47.0928	1.30924	48.5698	16.242	3.29965	0.000132079	0.412082	0.578626	31.8533	0.000816559	0.802719	0.814262
85	8.49623	0.0312064	47.0928	1.30924	48.5698	16.242	3.29965	0.000132079	0.412082	0.578626	31.8533	0.000816559	0.802719	0.814262
86	8.49623	0.0312064	47.0928	1.30924	48.5698	16.242	3.29965	0.000132079	0.412082	0.578626	31.8533	0.000816559	0.802719	0.814262
87	25.3915	2.84312	10.8975	28.4627	23.3107	1.59035	0.309917	0.000223588	0.412223	0.5	26.0543	0.0402434	0.831145	0.847876
88	35.9471	0.186624	7.01915	1.19257	10.7582	2.62531	0.66012	0.000253289	0.412467	0.5	22.8543	0.00394608	0.815017	0.830458
89	84.1407	16.8792	1.86356	29.5596	4.71302	24.2691	8.82037	0.000133085	0.413379	0.558839	20.0356	0.243419	0.845737	0.856938
90	13.446	0.32015	54.6049	16.4092	304.742	7.83576	2.16397	0.000118733	0.414477	0.500049	26.5833	0.00188632	0.722256	0.739125
91	12.1748	2.51724	16.0385	38.0538	67.135	10.086	4.37922	0.000108342	0.415503	0.500001	26.55	0.021671	0.652959	0.664551
92	84.9283	1.14804	71.1599	74.4029	113.639	99.8669	15.6756	0.000101761	0.415505	0.576561	24.3371	0.0231237	0.947085	0.95369
93	16.0168	0.368181	64.0085	22.2373	201.662	30.2057	14.9895	0.000132364	0.415658	0.5	24.3886	0.00438257	0.665641	0.677516
94	94.5143	0.0584115	20.224	1.08337	26.7364	9.60816	3.72261	0.000136034	0.415965	0.549544	19.25	0.00157755	0.863098	0.87328
95	17.9988	2.27857	3.38964	6.78994	3.37797	3.63009	0.623646	0.000224445	0.416746	0.506324	27.2233	0.0619786	0.849009	0.862308
96	26.9506	1.29387	48.9096	59.1727	100.522	2.26158	0.698708	0.000182394	0.416964	0.590254	23.645	0.0216042	0.847662	0.860812
97	63.2145	0.0390023	32.0349	1.16352	63.0157	46.4018	18.232	0.000222854	0.423489	0.500595	19.7511	0.000765099	0.781383	0.796163
98	63.6477	0.0801393	30.0795	2.22836	60.9035	4.11652	1.15904	0.000243319	0.423537	0.500014	21.165	0.00144069	0.81331	0.829172
99	23.2779	0.950929	9.5784	8.4428	17.1432	74.4063	25.2483	0.000183237	0.423566	0.575494	23.34	0.018573	0.816203	0.829106
100	19.4027	0.04447	68.8696	2.8561	179.121	4.43447	1.00164	0.000105855	0.425424	0.647122	27.26	0.000552831	0.906003	0.915654
101	19.4027	0.04447	68.8696	2.8561	179.121	4.43447	1.00164	0.000105855	0.425424	0.647122	27.26	0.000552831	0.906003	0.915654
102	41.0287	0.0537775	48.9555	2.49283	172.866	6.45984	2.03768	0.000123409	0.425914	0.59711	22.3625	0.000579974	0.862347	0.874553
103	16.7245	0.0387523	51.0979	1.75656	47.0511	11.3859	2.75805	0.000285658	0.426457	0.5	25.1943	0.00130285	0.772059	0.789075
104	90.3647	25.8247	2.69343	63.1733	3.96153	76.3631	7.59861	0.000146823	0.427354	0.500004	28.1867	0.496291	0.938964	0.948083
105	5.17489	0.072786	23.7105	1.51415	38.6615	4.22912	0.578109	0.000136079	0.430173	0.521251	39.425	0.00106999	0.77563	0.787498
106	6.38628	0.162274	63.0458	8.99077	72.5205	22.7402	4.27903	0.000175855	0.431412	0.500018	33.692	0.00390689	0.711841	0.725675
107	32.805	2.20673	25.1104	51.3541	37.5256	2.36036	1.36649	0.000149659	0.433034	0.500516	20.58	0.0584328	0.719605	0.732911
108	8.53379	1.51785	1.54707	2.00691	1.7501	20.6564	2.84156	0.000132501	0.435122	0.500047	32.872	0.0340725	0.814561	0.825521
109	33.191	2.32077	23.8331	50.6796	41.1182	48.5375	11.3064	0.000295743	0.43523	0.5	23.2625	0.0461787	0.810463	0.827933
110	8.51439	0.0822362	85.1598	6.2429	145.021	30.3406	4.68903	0.000231855	0.435714	0.500008	32.324	0.00131352	0.785159	0.801429
111	24.1571	0.0368597	83.3634	2.82623	134.978	6.87434	2.38918	0.000296292	0.437863	0.5	22.485	0.000839206	0.745959	0.763165
112	13.3165	2.0325	31.2262	58.4564	67.9445	17.0235	4.50713	0.00027108	0.437895	0.500071	26.3629	0.0315095	0.730913	0.749084
113	5.84748	1.6481	0.890314	1.28042	2.24144	1.11311	0.16535	0.000111661	0.438277	0.508414	37.505	0.0163019	0.789256	0.801249
114	32.2362	0.18114	10.1622	1.60126	9.32253	8.72206	1.38415	0.000210664	0.438972	0.5	25.0629	0.00571656	0.894715	0.906099
115	22.7758	0.168225	54.3336	8.07223	59.4075	24.3675	3.82583	0.000272353	0.439396	0.50001	26.4143	0.00451525	0.866503	0.880855
116	15.6445	2.09524	24.951	46.3612	28.2559	13.1835	1.97078	0.00030191	0.439767	0.5	28.6833	0.0519075	0.847526	0.863587
117	4.69719	35.7171	2.46827	78.7924	2.79115	5.64632	0.49276	0.000147985	0.440374	0.576217	53.64	0.57778	0.866628	0.878025
118	6.2925	1.87038	17.83	28.1239	12.1968	2.34398	0.198994	0.000167325	0.442047	0.5	42.825	0.0543847	0.888676	0.899132
119	49.8352	0.276361	36.6038	9.41627	84.4807	4.57114	1.55281	0.00025989	0.443748	0.5	20.785	0.0047488	0.782524	0.799531
120	6.32219	0.924038	8.9618	7.21553	10.053	4.51664	0.75904	0.000216236	0.444105	0.5	34.4	0.0223223	0.740547	0.755377
121	21.4351	0.113559	10.9633	1.16338	21.5652	1.04971	0.41615	0.000105964	0.444443	0.700055	24.3914	0.0021219	0.900039	0.908237
122	8.68655	0.570301	96.2043	47.5784	94.2451	5.52649	0.681489	0.000262639	0.444566	0.498831	34.04	0.0144902	0.840108	0.854956
123	24.4031	0.213918	19.8523	3.80345	33.4514	1.85192	0.293349	0.000232752	0.446028	0.5	27.2133	0.00389254	0.87178	0.886592
124	19.9918	2.51581	14.2623	32.7404	25.288	8.14999	1.84491	0.000320403	0.448183	0.5	25.0943	0.04796	0.789316	0.80822
125	66.7702	1.0768	20.1152	20.3446	47.5912	63.8448	33.0232	0.000197578	0.448376	0.5	18.88	0.0196797	0.762181	0.776214
126	10.1394	0.150753	19.8134	2.65258	38.5862	2.89062	0.387601	0.000201155	0.44854	0.5	32.768	0.00208457	0.84188	0.857518
127	14.6033	0.030339	50.182	1.30442	37.296	6.53834	0.892908	0.000255968	0.448678	0.5	29.212	0.0010892	0.874033	0.887454
128	42.2516	8.44473	3.3539	23.8644	1.77602	1.03357	0.1815	0.000104619	0.449225	0.499163	25.3429	0.399715	0.939243	0.946418
129	24.9133	0.807024	68.5268	50.3526	99.8987	39.682	8.50861	0.000202393	0.451171	0.594001	25.1114	0.0187504	0.893691	0.905464
130	79.7472	0.617675	63.5575	33.9758	46.4385	1.44367	0.329636	0.000168741	0.452874	0.508561	21.78	0.0264333	0.910747	0.920789
131	96.0295	0.228773	99.772	21.7144	685.776	3.42723	1.09281	0.000103392	0.452929	0.539394	20.6156	0.00150306	0.837108	0.852014
132	30.6751	0.074573	44.8793	3.09047	68.4822	93.9666	39.0067	0.000160869	0.453612	0.604736	21.5822	0.00190269	0.845809	0.857184
133	29.0503	0.831437	39.7551	29.7742	67.2613	6.41542	1.06717	0.000228858	0.456499	0.523312	25.8886	0.0162001	0.881366	0.895377
134	4.91463	39.2913	0.587565	20.321	1.47178	1.90637	0.208478	0.000127936	0.457035	0.50009	44.8667	0.344166	0.795058	0.80944
135	71.1929	0.109938	19.5971	2.0703	96.2969	44.9045	33.011	0.000112502	0.457269	0.500566	18.27	0.00108389	0.741191	0.752954
136	21.3754	0.377016	6.05933	2.04177	10.0208	76.0015	13.6115	0.000269109	0.458704	0.5	25.79	0.00744167	0.836598	0.852824
137	20.4267	1.03913	46.0295	41.3412	36.7112	34.986	5.17183	0.000290612	0.458812	0.500023	26.9367	0.0375205	0.877889	0.89195
138	44.3339	0.233322	11.7644	2.61529	40.1476	1.92604	1.16975	0.000116032	0.460517	0.598599	20.0133	0.00306427	0.825822	0.83652
139	98.0188	0.155413	7.14181	1.03873	16.6961	1.00203	0.628345	0.000170246	0.460944	0.500098	18.006	0.00299827	0.773804	0.78658
140	18.4819	0.0399562	42.7676	1.59578	101.37	3.73815	1.78614	0.000202208	0.461655	0.528128	23.065	0.000692891	0.721847	0.736295
141	32.0225	0.0177298	82.7797	1.24797	56.4292	6.77136	1.07592	0.000190747	0.462803	0.5038	24.8657	0.000757775	0.911293	0.921743
142	7.81344	1.36049	52.5347	62.8179	89.8922	67.9007	7.5221	0.000159788	0.464095	0.535799	36.75	0.0203122	0.875429	0.887801
143	29.1783	1.03362	49.7323	46.0308	116.563	17.3692	2.20166	0.000163139	0.466139	0.5	27.9633	0.0142233	0.898253	0.911191
144	23.0059	0.203744	82.232	15.1354	185.865	12.4214	2.07855	0.000235954	0.467095	0.500036	26.3486	0.00304016	0.846903	0.863818
145	8.33561	0.0322054	54.217	1.54749	81.4092	4.09701	0.748288	0.000312101	0.467179	0.500615	30.9133	0.000655148	0.763186	0.781448
146	8.88674	0.132188	37.997	4.58738	101.678	2.09946	0.555543	0.000250105	0.467263	0.500026	28.748	0.00172318	0.706723	0.725143
147	8.02366	1.74438	30.1598	45.7515	28.8443	20.1634	3.27419	0.000338633	0.468275	0.500238	31.8533	0.0525003	0.773512	0.791584
148	11.0085	0.0627299	68.5174	3.81487	79.7395	11.6342	2.89277	0.000339953	0.468814	0.5	27	0.00184268	0.732857	0.751346
149	8.9501	8.48412	4.14187	31.9116	9.91945	3.69394	0.736575	0.000270825	0.469417	0.5	30.544	0.112801	0.74595	0.76574
150	29.4142	0.0957988	32.225	2.83426	55.5675	58.1552	21.7993	0.000306773	0.470237	0.5	21.3667	0.00226918	0.752835	0.770263
151	65.5082	0.475599	63.1521	28.6785	214.211	27.7854	22.8015	0.000110879	0.47244	0.530792	18.282	0.00685086	0.76988	0.780297
152	52.0426	1.01826	31.0482	28.4179	74.8397	33.8462	4.76396	0.000171449	0.472506	0.5	25.4633	0.0150636	0.898653	0.9115
153	10.0949	0.0762881	54.2964	3.7396	82.9197	43.1509	14.9933	0.000197924	0.472805	0.51057	26.8733	0.00188708	0.684307	0.698933
154	42.5385	0.165442	21.7361	3.14747	30.0315	3.33729	0.426887	0.000178209	0.473021	0.499944	26.6314	0.00382246	0.925531	0.935519
155	61.1062	0.0353194	97.09	3.05878	151.221	80.4789	14.0597	0.000240312	0.475861	0.508572	23.2575	0.000819614	0.8878	0.901135
156	11.8168	0.308877	51.7008	14.6426	113.782	30.8811	10.1772	0.000277539	0.477631	0.500055	25.7867	0.0054506	0.696104	0.713482
157	60.0585	0.158385	69.3198	10.4063	290.428	87.2137	36.5999	0.000174398	0.478651	0.528909	19.8044	0.00177519	0.793461	0.809131
158	44.5701	1.45482	1.20054	1.57917	4.53758	9.09374	1.73489	0.000144281	0.478668	0.500326	23.61	0.0146438	0.856088	0.87066
159	33.1783	1.19436	36.8586	37.4695	30.8125	18.7953	1.92104	0.000140915	0.478688	0.500098	28.37	0.0404777	0.954876	0.961479
160	33.1783	1.19436	36.8586	37.4695	30.8125	18.7953	1.92104	0.000140915	0.478688	0.500098	28.37	0.0404777	0.954876	0.961479
161	6.3602	0.363429	32.3112	9.63638	19.397	7.88964	0.618569	0.0001354	0.478995	0.500112	41.69	0.0129908	0.903565	0.912827
162	6.3602	0.363429	32.3112	9.63638	19.397	7.88964	0.618569	0.0001354	0.478995	0.500112	41.69	0.0129908	0.903565	0.912827
163	7.11938	0.0191067	78.14	1.23225	54.7037	18.2644	1.2276	0.000113596	0.47933	0.500209	43.0133	0.000575117	0.935834	0.94273
164	26.6954	0.0384532	55.4675	1.95314	83.47	22.9369	7.59801	0.000202735	0.480443	0.615425	22.6475	0.001009	0.869239	0.881363
165	10.6916	0.173547	21.9348	3.36928	26.6128	4.24803	1.02259	0.000370857	0.480844	0.500001	27.28	0.00494841	0.740748	0.75994
166	37.6793	5.53864	12.7797	61.5382	12.6097	5.55309	0.566067	0.000185854	0.481104	0.500008	29.1	0.165012	0.945433	0.954053
167	26.017	3.03408	2.77625	7.27374	2.60051	5.14455	1.35533	0.000182536	0.48128	0.50007	22.9925	0.112588	0.810621	0.824891
168	11.7285	8.02337	2.29253	16.6561	4.58308	2.69511	0.65997	0.000323929	0.481598	0.5	27.39	0.140992	0.741581	0.76123
169	18.3503	0.172865	10.4329	1.68892	35.8625	32.2245	13.9284	0.000212407	0.482154	0.5	22.9086	0.00218107	0.702208	0.718638
170	9.37169	1.03925	31.378	28.6937	59.0218	21.4462	2.72001	0.000231656	0.48379	0.5	32.884	0.0159039	0.840333	0.856823
171	69.209	1.53341	12.5843	17.3661	18.5515	8.00721	2.07943	0.000319701	0.483879	0.500005	21.0175	0.0408908	0.833832	0.850398
172	64.4465	0.764864	74.7179	50.0234	100.239	23.2529	3.03057	0.00018311	0.484834	0.503208	25.0971	0.0193318	0.928962	0.938672
173	52.0437	0.474464	6.49883	2.83254	15.8843	39.9812	11.7819	0.000272384	0.485381	0.5	20.9775	0.00824133	0.801032	0.818525
174	7.35217	1.34545	23.8275	28.4207	57.9169	4.00371	0.590507	0.000220141	0.485753	0.5	33.736	0.0163512	0.793173	0.811276
175	35.347	29.7958	3.10672	83.3393	3.11439	8.58862	1.17264	0.000367203	0.486962	0.5	27.21	0.864563	0.889443	0.905737
176	29.6304	0.819973	45.739	33.8894	91.1971	65.7443	11.3171	0.000214784	0.488563	0.547494	25.5771	0.0150481	0.89176	0.905377
177	34.9963	5.67086	4.13572	21.8974	11.4498	57.8912	21.9725	0.000238269	0.489251	0.530845	21.205	0.0896892	0.785393	0.801968
178	33.9703	0.295471	3.86027	1.03176	5.98959	98.3925	25.3182	0.000104136	0.489267	0.668414	23.285	0.00736528	0.942664	0.949069
179	35.059	0.0229605	80.1908	1.56408	54.3648	11.4715	2.52098	0.000178255	0.490155	0.512076	22.695	0.00112548	0.87796	0.890895
180	11.4383	0.0674248	32.5548	1.89447	41.3297	9.11289	1.03415	0.000241788	0.490417	0.5	32.4367	0.00150266	0.884676	0.898384
181	33.6627	0.349647	25.3345	7.61762	25.1843	3.45899	0.431386	0.000164354	0.490516	0.521607	27.3033	0.0109613	0.945576	0.953432
182	4.82226	0.949618	39.9495	33.6141	123.089	14.9911	2.92712	0.000132291	0.49066	0.500181	35.99	0.00990685	0.683917	0.696721
183	31.0371	0.190044	10.1811	1.72568	21.6796	27.9504	4.28076	0.000224369	0.490948	0.5	25.7514	0.00317856	0.875881	0.890908
184	6.35064	0.297353	79.7751	20.0612	59.1263	3.20467	0.605369	0.000186318	0.491058	0.5	32.496	0.0122194	0.730563	0.748189
185	9.96029	0.110141	26.4618	2.53274	41.2239	3.5451	0.425097	0.000238613	0.493133	0.5	33.304	0.00201499	0.868038	0.883157
186	45.0213	0.0165906	82.9607	1.17302	72.9498	26.8185	3.44035	0.000151266	0.493156	0.514315	25.49	0.000592635	0.948456	0.955643
187	7.65252	0.015831	83.2356	1.10742	59.3179	3.63498	0.493276	0.000261691	0.4956	0.522642	33.54	0.00061605	0.84412	0.859142
188	7.65252	0.015831	83.2356	1.10742	59.3179	3.63498	0.493276	0.000261691	0.4956	0.522642	33.54	0.00061605	0.84412	0.859142
189	14.7054	0.295426	6.89237	1.81892	12.3838	22.3859	4.6524	0.000339636	0.496034	0.5	26.2	0.00592662	0.78987	0.80916
190	15.9967	3.1033	5.1483	14.8047	24.9778	2.79971	0.717574	0.000196754	0.496543	0.5	25.45	0.0252455	0.759737	0.781042
191	37.1191	32.5335	1.78226	54.2831	5.49806	23.0196	5.65643	0.000281927	0.496642	0.500134	23.1971	0.423386	0.793071	0.814178
192	57.0477	0.049328	77.2625	3.34606	111.093	3.45149	0.530668	0.000235985	0.497944	0.501585	24.495	0.00123162	0.907237	0.919564
193	46.3637	0.0782749	17.511	1.28085	47.7555	3.82481	1.79348	0.000263841	0.49954	0.500742	19.7156	0.00136546	0.755183	0.772263
194	4.59477	6.02571	12.7862	65.601	17.7007	7.00734	0.55505	0.000148127	0.500229	0.520773	47.6733	0.0957605	0.876701	0.888105
195	12.0142	0.0263943	72.1878	1.59293	59.5526	1.65122	0.149572	0.000162393	0.500593	0.5	36.005	0.000819796	0.945363	0.953199
196	28.7021	36.4693	1.39313	48.4514	8.47983	18.3697	7.35372	0.000167554	0.501528	0.500022	21.9925	0.272981	0.72699	0.746096
197	72.8167	0.442734	22.1778	8.81147	30.8877	1.18528	0.359433	0.000347953	0.501925	0.512467	20.8333	0.0131035	0.83917	0.856137
198	12.1381	0.0194485	77.0796	1.26118	51.5923	8.9038	1.69073	0.000285627	0.504407	0.500001	27.2	0.000942919	0.800782	0.819461
199	19.3695	7.71718	7.43171	50.686	7.10329	41.6293	6.46731	0.000240917	0.506742	0.59369	28.2467	0.260684	0.926566	0.937292
200	29.423	0.995104	15.6648	13.9222	35.5166	5.9446	0.919307	0.00024004	0.506829	0.500007	26.1333	0.0161679	0.873439	0.889586
201	21.2892	0.219209	65.2599	12.6061	69.1654	2.75023	0.755155	0.000441919	0.507761	0.5	23.33	0.00797587	0.784855	0.805188
202	5.94778	0.102439	16.2442	1.48211	36.8209	14.9958	4.18094	0.000154504	0.50889	0.5	31.696	0.00170748	0.654605	0.667157
203	5.94778	0.102439	16.2442	1.48211	36.8209	14.9958	4.18094	0.000154504	0.50889	0.5	31.696	0.00170748	0.654605	0.667157
204	4.31247	0.273776	62.0109	14.748	137.625	1.84649	0.302374	0.000200173	0.509465	0.5	38.285	0.00370854	0.723904	0.739596
205	81.1106	0.590385	84.3055	44.434	193.486	8.06609	1.0495	0.000116686	0.511622	0.550394	25.9829	0.0103085	0.948909	0.956745
206	7.72139	34.3784	0.533088	15.7855	1.10124	3.98983	0.341661	0.000131814	0.512096	0.5	41.2	0.400603	0.897968	0.910129
207	11.0594	0.827913	2.62366	1.85944	2.95339	6.2232	1.34105	0.000271931	0.512279	0.500973	27.1657	0.025945	0.771739	0.788206
208	37.6962	0.0365553	56.7012	1.87202	79.5642	70.335	21.5	0.000255827	0.513053	0.58189	21.53	0.00109612	0.870859	0.884374
209	25.4966	0.465674	4.29249	1.7665	8.47	1.73134	0.291535	0.000256561	0.514136	0.505679	26.3914	0.00860168	0.875185	0.890968
210	61.663	0.142364	17.2251	2.24123	32.9991	49.6954	11.2477	0.000112089	0.514666	0.661812	22.88	0.00322477	0.952455	0.959
211	61.663	0.142364	17.2251	2.24123	32.9991	49.6954	11.2477	0.000112089	0.514666	0.661812	22.88	0.00322477	0.952455	0.959
212	4.02313	9.06567	1.08014	8.43206	2.93594	2.57754	0.397025	0.000126189	0.514763	0.5	40.225	0.0984484	0.71773	0.730162
213	40.0461	4.65174	11.1551	46.0552	12.269	84.8573	13.942	0.00014125	0.514783	0.622415	25.46	0.153287	0.958991	0.965415
214	69.0041	0.0435654	25.4399	1.03772	59.7536	5.78075	4.7953	0.00012367	0.516222	0.501782	17.794	0.000961275	0.756331	0.767702
215	6.76949	0.0640858	37.0327	2.06338	38.9325	96.755	18.5544	0.000119184	0.516484	0.637226	33.364	0.0019904	0.853508	0.864027
216	18.3066	0.0148428	86.2865	1.09939	60.3023	2.06439	0.598264	0.000102913	0.517242	0.60262	24.2025	0.000776954	0.87121	0.883957
217	31.1758	2.95076	1.35836	3.82803	11.9516	1.13945	0.732173	0.000105292	0.51764	0.502588	20.3267	0.017427	0.714064	0.729048
218	31.1758	2.95076	1.35836	3.82803	11.9516	1.13945	0.732173	0.000105292	0.51764	0.502588	20.3267	0.017427	0.714064	0.729048
219	11.4774	49.716	1.38931	64.8581	7.47761	7.93789	2.01525	0.000203415	0.518046	0.5	28.0767	0.359575	0.716536	0.739718
220	7.8775	0.16792	17.8179	2.5398	14.5705	76.6973	17.3314	0.000135068	0.518219	0.516867	29.19	0.00718963	0.737022	0.754077
221	27.7038	2.43683	13.1998	29.7611	49.1701	18.4089	4.81758	0.000261698	0.51823	0.5	23.0575	0.028731	0.784414	0.805544
222	24.2729	0.307755	18.7645	5.24318	60.5333	10.9531	2.13495	0.000248151	0.51875	0.500023	25.0029	0.00383889	0.824797	0.84458
223	24.2729	0.307755	18.7645	5.24318	60.5333	10.9531	2.13495	0.000248151	0.51875	0.500023	25.0029	0.00383889	0.824797	0.84458
224	73.2641	0.0214283	82.1225	1.47646	55.9989	65.4901	14.0389	0.000111367	0.518756	0.508667	21.3422	0.00109057	0.928874	0.937259
225	14.2756	0.377113	20.1971	7.06973	62.6111	5.56052	2.34113	0.000264444	0.519122	0.5	23.8525	0.0055515	0.690285	0.708138
226	18.9449	1.84461	1.0255	1.61643	1.62329	26.3641	4.53347	0.000125445	0.519912	0.558764	26.24	0.0407994	0.908107	0.916649
227	72.2138	0.720139	27.029	18.4004	123.046	9.61107	4.32644	0.000209963	0.519955	0.500077	19.126	0.00830308	0.767198	0.784881
228	11.6815	6.97227	3.94221	22.961	2.43992	2.16153	0.258934	0.00033566	0.520106	0.500016	32.512	0.304037	0.894073	0.90844
229	6.21038	2.86818	24.7772	63.878	110.577	3.98687	0.784063	0.000176341	0.520227	0.500845	32.64	0.0225487	0.723811	0.743169
230	48.486	0.0425625	82.4505	3.16263	111.042	3.28376	1.43824	0.000303403	0.520293	0.500018	19.5622	0.0014349	0.779048	0.796295
231	87.7698	1.23024	0.974404	1.05244	2.77843	14.3006	2.49517	0.0001093	0.521297	0.527036	22.73	0.0173892	0.918678	0.927696
232	39.8154	0.779461	3.30106	2.28718	6.51082	12.5525	2.66022	0.000291626	0.52174	0.5	22.835	0.0161023	0.843391	0.860174
233	82.5624	28.4343	1.04564	27.7135	4.68487	28.208	7.70507	0.00020481	0.522971	0.5	20.9156	0.296387	0.809878	0.828801
234	9.92751	0.881502	41.4434	31.1004	38.168	26.9669	2.87512	0.000188579	0.52367	0.564971	34.576	0.0277546	0.932434	0.941609
235	10.1667	0.0786246	58.643	4.13811	178.436	28.5652	5.25231	0.000260504	0.523753	0.5	28.8867	0.000942722	0.780319	0.801154
236	29.1959	0.0478301	59.256	2.43608	53.6498	4.27504	0.877204	0.000364523	0.523872	0.507095	23.605	0.00193477	0.861717	0.878155
237	62.155	0.583895	20.7099	10.7079	29.1972	34.7225	7.98506	0.000355655	0.52485	0.500319	21.5	0.0171361	0.848296	0.8653
238	8.94956	0.0262096	63.8986	1.42225	49.2245	46.1895	7.83204	0.000222013	0.524992	0.577842	30.4633	0.00110365	0.860359	0.87422
239	5.83296	0.246191	16.1319	3.24766	9.75947	1.65097	0.202121	0.000152061	0.526559	0.552607	37.96	0.0108825	0.876938	0.888904
240	59.6994	3.2374	29.7746	89.7067	62.1536	7.98301	3.59633	0.000211932	0.527123	0.597212	19.5933	0.0752206	0.858998	0.8719
241	14.6616	0.912949	7.60549	5.96486	6.34487	5.28902	1.04678	0.000174471	0.527534	0.619814	27.1967	0.0380822	0.914185	0.924087
242	8.83912	0.253213	59.8685	12.6522	62.5203	48.1731	3.80863	0.000173048	0.528023	0.500002	38.085	0.00635027	0.928439	0.93786
243	57.2397	0.715629	3.2334	2.1564	24.1507	15.2071	4.08573	0.000140891	0.528132	0.5	21.495	0.00471049	0.807634	0.827002
244	45.9349	2.01836	1.5639	2.99146	9.41577	10.3768	6.68556	0.000121598	0.531392	0.51115	19.084	0.0181697	0.745977	0.759077
245	72.0616	1.60072	63.1862	88.3904	120.39	21.1375	2.21237	0.000121589	0.532169	0.52052	27.5433	0.0323852	0.955657	0.9629
246	56.935	0.0900888	49.3058	4.17579	189.919	1.78221	0.618403	0.000171014	0.532369	0.606702	21.1775	0.00118475	0.876059	0.890054
247	48.1692	210.326	0.472259	94.3775	3.91638	2.22235	0.3598	0.000109837	0.535032	0.506634	27.0629	0.999012	0.858027	0.879274
248	8.07822	0.0605433	32.1587	1.69134	35.0884	3.59125	1.0735	0.000250573	0.536563	0.505099	27.8033	0.00221393	0.691781	0.70997
249	65.5333	3.11482	19.476	55.0018	65.1084	6.804	0.939156	0.000103083	0.536979	0.579818	26.7686	0.0415821	0.948145	0.95663
250	51.7296	6.91776	6.90859	41.2908	6.38266	27.8902	4.18507	0.000334027	0.537176	0.503733	24.26	0.262929	0.909171	0.922751
251	10.9243	1.98561	38.5611	68.7893	128.864	22.903	3.19775	0.000113986	0.53723	0.60378	32.76	0.0206647	0.914429	0.925965
252	72.2113	1.59484	1.55821	2.228	5.19409	3.10301	0.667907	0.000203855	0.537342	0.5	22.2075	0.0213882	0.856718	0.872751
253	5.6084	1.24206	1.57266	1.71496	4.16848	2.08376	0.61344	0.000121614	0.537377	0.5	31.568	0.0187133	0.655358	0.666549
254	27.45	0.163211	33.5234	4.71965	47.1779	1.69593	0.226437	0.000255663	0.537958	0.50001	27.9667	0.00410395	0.915239	0.927992
255	23.842	0.361701	4.44284	1.40123	6.64949	23.3057	4.44876	0.000348727	0.53796	0.500527	24.4543	0.00940079	0.843243	0.860674
256	5.67293	61.2605	0.576512	31.225	1.33638	4.96986	0.545483	0.000221915	0.538311	0.501217	42.22	0.697381	0.803531	0.822668
257	5.92866	0.109674	46.3848	4.36225	77.6803	3.93061	0.515007	0.000289476	0.538777	0.5	35.768	0.00200151	0.805809	0.823829
258	6.49827	9.24639	4.72805	38.3582	10.4505	9.03975	1.1857	0.000284169	0.542011	0.5	35.505	0.130244	0.800872	0.821275
259	36.4107	0.229573	14.1109	3.05111	64.5595	17.9093	8.1566	0.000229691	0.542534	0.5	20.2333	0.00264447	0.742306	0.761087
260	73.5853	3.2269	0.581373	1.65435	2.19111	4.91711	1.0825	0.000111703	0.544612	0.531182	21.7925	0.0376215	0.892526	0.903118
261	86.7174	0.216399	75.1222	14.0471	146.892	1.29227	0.147615	0.000125763	0.54546	0.500318	27.9067	0.00432395	0.95503	0.962537
262	41.9243	0.190681	9.64781	1.71231	38.4857	1.51333	0.536851	0.000286625	0.546195	0.500005	21.0622	0.00241925	0.774163	0.79574
263	10.2929	0.395444	28.0322	9.23333	22.3648	3.86352	0.50757	0.000376562	0.546708	0.5	30.94	0.0155304	0.867113	0.883585
264	28.8152	0.551863	67.573	31.6515	59.8865	5.09297	0.858329	0.000373955	0.546917	0.5	24.6771	0.0225842	0.885145	0.900697
265	4.13593	28.8098	1.04886	26.2876	2.25227	4.47263	0.507815	0.00014582	0.547106	0.571481	46.0867	0.357394	0.834033	0.847145
266	65.5666	10.7071	1.63539	16.8068	12.527	1.02222	0.770341	0.000101946	0.547114	0.544426	18.472	0.0808421	0.782071	0.794968
267	12.8579	0.516476	3.94766	1.79953	7.13323	45.6162	10.5101	0.00039033	0.54785	0.500002	22.5575	0.0116226	0.768345	0.788721
268	42.2023	1.51878	32.4687	45.0362	91.8276	63.5633	15.4584	0.000322992	0.54821	0.506186	22.2325	0.0251736	0.8192	0.839604
269	32.9342	0.16372	15.4424	2.27115	28.2603	13.5936	3.75895	0.000419666	0.548624	0.5	21.8825	0.00406	0.797311	0.817872
270	9.44003	0.479191	19.1988	8.53013	90.826	3.76897	1.71388	0.000169394	0.550796	0.5	26.2943	0.00489087	0.649213	0.664064
271	13.0588	0.0784937	59.8969	4.02386	51.4165	13.9491	4.18275	0.000274674	0.553826	0.500006	24.4057	0.00379202	0.733406	0.754191
272	5.64879	1.75976	3.4753	5.34614	7.39216	8.93986	2.1263	0.000229602	0.554093	0.5	31.8233	0.032327	0.681369	0.696848
273	3.60755	0.220635	92.3209	17.1974	201.524	6.50272	0.823806	0.000164128	0.555098	0.500273	41.795	0.0030152	0.747397	0.761199
274	19.9419	0.864424	64.4111	50.7272	187.849	63.0324	12.4831	0.000194395	0.555543	0.596673	26.3114	0.0126753	0.892806	0.907192
275	19.9419	0.864424	64.4111	50.7272	187.849	63.0324	12.4831	0.000194395	0.555543	0.596673	26.3114	0.0126753	0.892806	0.907192
276	17.9911	0.181155	26.3871	4.13469	23.9266	39.6689	14.0809	0.000153722	0.556863	0.538303	22.725	0.00865609	0.779478	0.796794
277	78.3371	7.42862	5.56048	37.1369	8.2872	61.7199	14.278	0.000201388	0.559142	0.612227	21.84	0.219346	0.931784	0.941495
278	16.7302	0.603946	50.4284	26.8109	92.4214	20.8049	3.54111	0.000394215	0.561662	0.5	26.61	0.0130167	0.834613	0.855211
279	7.4266	0.0255169	63.4217	1.4334	102.042	9.81912	2.71765	0.000232627	0.561819	0.584913	29.45	0.000647673	0.771995	0.787056
280	14.8802	131.889	0.771938	91.2963	0.918198	1.26656	0.0758698	0.000129128	0.561994	0.530397	52.5667	2.31627	0.965005	0.973085
281	6.35691	0.368076	31.6239	9.54077	29.8996	50.147	4.1931	0.000228011	0.562899	0.500094	39.41	0.0105399	0.897859	0.909809
282	46.9269	0.0167877	82.9166	1.17565	72.9837	52.2821	8.90559	0.000219543	0.563166	0.535584	23.34	0.000725972	0.932924	0.942577
283	35.5465	16.9375	2.85415	41.2588	2.18707	10.4521	1.07022	0.000170123	0.563856	0.541545	29.4967	0.675005	0.966703	0.973065
284	4.47241	49.3584	1.36929	58.0486	0.905287	2.52676	0.141813	0.000219313	0.564072	0.544593	64.9	1.31377	0.931236	0.941974
285	85.6047	0.074487	15.377	1.04939	106.709	1.73564	0.328127	0.000110363	0.564226	0.539637	24.14	0.00055484	0.901186	0.915837
286	4.78989	1.47823	58.1357	70.6991	42.5534	28.3237	4.30218	0.000200372	0.564298	0.500973	35.844	0.0647482	0.739088	0.757616
287	7.66823	2.57925	8.92564	19.1886	13.6702	89.8526	5.7855	0.000108262	0.564398	0.511414	43.7	0.0442345	0.948867	0.956357
288	14.0409	0.461213	79.4351	29.82	51.2514	15.4708	1.78133	0.000281049	0.565419	0.5	29.68	0.0223619	0.914646	0.926876
289	10.8893	1.38987	77.4762	91.7315	84.2431	2.57361	0.280037	0.000200633	0.566518	0.566897	34.896	0.0409207	0.944139	0.953323
290	5.91295	0.0575676	46.9307	2.28987	105.475	22.4265	2.2356	0.000191701	0.56678	0.500012	38.325	0.000761796	0.855444	0.870939
291	5.22626	0.264056	5.4909	1.17748	5.37589	8.22216	0.771485	0.000216978	0.567544	0.500008	39.86	0.00744241	0.862397	0.875219
292	7.43662	0.928739	70.1665	57.4772	155.99	1.74229	0.249776	0.000133499	0.570023	0.641562	36.552	0.0142538	0.927513	0.937477
293	4.37462	0.426874	3.63486	1.32978	13.0785	9.12144	1.27353	0.000157866	0.57137	0.500276	37.808	0.00393046	0.755158	0.7715
294	24.4681	6.65715	10.8285	65.4554	14.8589	4.8009	1.37406	0.000160499	0.571561	0.714251	24.4514	0.212142	0.944271	0.952055
295	82.1106	0.748145	75.466	48.6768	86.0735	3.32608	0.628075	0.000286237	0.571947	0.528906	22.515	0.027444	0.917708	0.929819
296	5.19109	0.148031	37.0148	4.65455	141.773	2.21379	0.221869	0.000120428	0.573427	0.5	41.23	0.00111859	0.858776	0.874383
297	18.1155	1.7542	1.52162	2.46327	7.58293	3.60555	1.361	0.000231075	0.573455	0.500059	22.685	0.0179123	0.727706	0.747921
298	84.8306	0.217304	18.1653	3.50873	76.5802	20.8594	2.90235	0.000149845	0.573936	0.5	24.8229	0.00245256	0.907362	0.921154
299	6.04823	3.97857	4.50867	14.6885	3.29323	51.99	6.37247	0.000340999	0.574166	0.500431	35.39	0.165685	0.811962	0.830099
300	22.542	0.137869	57.168	7.51656	576.03	5.0237	2.77543	0.000127909	0.574783	0.500067	21.2725	0.000774098	0.701544	0.719857
301	13.4603	22.5812	3.79739	77.1766	6.16598	4.67388	0.568947	0.000190894	0.575468	0.620552	35.116	0.470903	0.943399	0.953969
302	18.8606	1.45399	44.3826	59.7533	391.507	62.838	15.8684	0.000152148	0.575568	0.5	24.2143	0.00794993	0.769757	0.793376
303	26.8533	1.49134	5.2864	6.79636	8.23803	49.6817	5.75405	0.000143182	0.575809	0.563956	28.8833	0.0368086	0.956034	0.963399
304	5.24706	9.91778	3.57684	31.1834	5.87103	26.6288	5.34504	0.000119169	0.576	0.652286	37.144	0.214663	0.828835	0.839118
305	11.7285	0.695318	2.7102	1.62431	3.81995	7.53355	2.05225	0.000354681	0.576314	0.500006	25.2086	0.0214131	0.743971	0.762796
306	20.7314	0.105759	30.8244	2.7679	33.5931	5.32984	0.841101	0.000415959	0.576781	0.500489	26.1057	0.00370454	0.876456	0.893613
307	3.49729	0.0253744	81.4366	1.68401	92.5908	25.2192	2.49973	0.000150811	0.576858	0.516739	44.585	0.000618131	0.80889	0.820923
308	18.393	1.5639	23.8654	32.2244	39.2576	2.13991	0.280698	0.000312902	0.5769	0.500017	29.42	0.0352941	0.89658	0.912718
309	21.175	0.204559	29.1509	5.34839	168.401	14.3876	2.23479	0.00015401	0.577205	0.500031	27.0143	0.0015168	0.853632	0.873263
310	10.298	0.505636	10.1248	4.67011	27.3515	15.1826	7.30547	0.000215212	0.577555	0.500001	25.26	0.00953491	0.653349	0.668013
311	4.55708	0.295479	18.2689	4.50932	20.4193	68.0847	9.3252	0.000186556	0.578005	0.561222	38.005	0.00851155	0.816894	0.830134
312	56.1249	0.0288431	54.0594	1.39775	78.0704	86.098	40.2068	0.00027652	0.578449	0.516721	18.894	0.00102337	0.802573	0.818861
313	1.99652	16.8082	4.12362	55.2134	1.45125	75.5203	2.3366	0.000129134	0.57996	0.503205	96.34	0.61354	0.904083	0.913286
314	4.63298	0.0391221	52.9124	1.74681	56.1003	1.36881	0.258057	0.000254412	0.582203	0.57503	36.03	0.00127749	0.79688	0.812754
315	4.63298	0.0391221	52.9124	1.74681	56.1003	1.36881	0.258057	0.000254412	0.582203	0.57503	36.03	0.00127749	0.79688	0.812754
316	10.6386	17.0297	4.53904	63.6857	1.86012	3.80011	0.233315	0.000136522	0.582458	0.542991	45.63	0.924569	0.980871	0.985111
317	8.24051	1.04068	16.7407	15.4137	23.834	12.8121	4.36565	0.00013035	0.582643	0.616743	28.3433	0.032142	0.7824	0.795196
318	11.1374	5.31453	0.388519	1.83826	2.91036	1.10041	0.232079	0.0001017	0.582937	0.556705	28.82	0.0294843	0.849099	0.866193
319	12.8797	0.752894	1.72637	1.19933	7.43491	89.2825	35.0183	0.000104762	0.583098	0.664119	25.5114	0.00849211	0.847481	0.858053
320	47.5675	1.39796	73.672	95.2268	217.181	23.5437	6.60417	0.000208137	0.584086	0.621278	22.0125	0.0249875	0.899278	0.912647
321	45.921	33.2322	1.66658	52.8784	9.09641	55.0692	35.7277	0.000175878	0.585969	0.50812	19.38	0.355175	0.732511	0.748266
322	45.921	33.2322	1.66658	52.8784	9.09641	55.0692	35.7277	0.000175878	0.585969	0.50812	19.38	0.355175	0.732511	0.748266
323	17.1474	2.46712	20.5415	45.3251	34.9923	32.6676	8.79478	0.000559006	0.58646	0.500166	23.82	0.0669579	0.763097	0.787393
324	48.6444	0.0856319	13.9881	1.04753	18.1609	71.0294	12.6249	0.000103825	0.587133	0.648423	24.225	0.00289959	0.972164	0.976773
325	10.0425	2.11523	9.45859	18.5411	63.4008	22.1791	8.16003	0.000184441	0.587793	0.5	25.6429	0.0158959	0.679923	0.699792
326	3.9356	3.24661	3.61556	9.78743	6.2602	15.1249	1.69777	0.000199846	0.588409	0.518697	41.655	0.0568249	0.802086	0.816447
327	6.1499	2.28077	30.6344	55.2458	15.8119	8.33044	0.589528	0.000207529	0.588872	0.5	42.41	0.110097	0.929464	0.939336
328	8.24497	1.45248	80.0589	97.5324	99.1262	1.50424	0.135985	0.000166563	0.589166	0.546067	40.57	0.0351485	0.949217	0.957809
329	6.34653	9.18643	2.60974	20.7836	5.08016	10.4804	1.51491	0.000378077	0.589327	0.500087	34.04	0.165325	0.784468	0.806548
330	67.1933	0.0259688	49.2526	1.08765	60.2691	3.50758	0.477951	0.000143147	0.591021	0.551959	25.2714	0.000872575	0.964169	0.970321
331	35.4564	0.0672565	19.2628	1.1099	49.6509	3.90201	0.368489	0.000119202	0.591715	0.502348	30.7933	0.00104413	0.950657	0.959227
332	5.2191	2.91011	39.7207	96.162	29.0092	6.16748	0.778461	0.000231114	0.592636	0.601027	38.62	0.122953	0.881554	0.894596
333	22.1044	0.933871	90.3395	77.3131	195.029	4.63145	2.18472	0.000422772	0.592669	0.5	21.205	0.0232762	0.720031	0.74088
334	7.67825	0.0291563	48.6722	1.21762	54.5185	5.57194	1.56212	0.000378685	0.592835	0.502864	27.6133	0.00113243	0.700222	0.721159
335	13.8788	20.7432	2.22485	40.9992	2.97588	3.90452	0.778675	0.000623387	0.592942	0.500007	27.5629	0.606261	0.788935	0.814332
336	34.0228	0.551704	20.0544	9.2944	25.5463	14.9375	1.64336	0.000219088	0.59367	0.500028	27.5171	0.0165171	0.94046	0.950291
337	11.3132	20.3853	0.616559	11.3283	2.25433	89.3178	27.7424	0.000113239	0.598228	0.642251	27.1086	0.253799	0.842439	0.853159
338	93.0009	5.13093	6.42642	30.898	20.4913	96.1929	36.5723	0.000108655	0.599267	0.70597	20.0444	0.0937144	0.941351	0.948769
339	15.5266	0.702862	44.4451	29.2202	180.232	43.85	27.0138	0.000216167	0.599575	0.5	22.625	0.00992034	0.668498	0.684048
340	21.9602	0.0659954	86.5037	4.81852	76.9991	1.49601	0.351082	0.000572954	0.600151	0.5	23.88	0.00311995	0.832003	0.853852
341	3.5003	50.9822	1.44157	61.491	0.59343	20.8081	0.480769	0.000141804	0.600543	0.506425	104.16	1.50035	0.969698	0.975857
342	12.3114	22.6919	3.27086	63.4456	2.14027	7.93812	0.941626	0.000312848	0.601109	0.584457	34.22	1.03478	0.93703	0.948242
343	12.3114	22.6919	3.27086	63.4456	2.14027	7.93812	0.941626	0.000312848	0.601109	0.584457	34.22	1.03478	0.93703	0.948242
344	54.8579	6.62813	0.449416	2.61572	2.94018	4.65449	0.812918	0.000112363	0.602952	0.50017	23.6686	0.0488912	0.880144	0.895068
345	42.7569	0.0874762	29.4524	2.2497	79.5309	17.6355	1.88459	0.000104363	0.603209	0.559979	29.2533	0.00145318	0.96093	0.968042
346	20.9754	0.446211	54.3965	20.0369	61.926	29.5172	2.47522	0.000162298	0.603364	0.500001	31.968	0.0136102	0.959567	0.966742
347	76.9396	13.3698	0.595688	6.87466	1.68741	58.0903	11.6621	0.000181323	0.603884	0.5	21.745	0.216185	0.878587	0.891554
348	13.0847	0.0386532	37.6262	1.28119	52.5552	12.9078	4.42117	0.000465419	0.605772	0.515025	23.8029	0.00135153	0.735285	0.756887
349	63.3324	0.149663	55.6269	7.41086	275.037	45.9079	6.692	0.000158524	0.606766	0.504908	24.9086	0.00153596	0.897836	0.913469
350	4.89137	0.0399301	57.4786	1.99359	113.611	3.65469	1.08464	0.00018847	0.606918	0.5	31.904	0.000909453	0.643965	0.658291
351	4.878	2.64463	9.72047	21.378	10.2266	19.8562	2.87173	0.000419496	0.607493	0.5	35.55	0.0873667	0.758768	0.779205
352	3.65743	1.12631	5.22705	4.86077	14.1901	8.81081	0.83795	0.000146868	0.608897	0.50007	44.1	0.0122363	0.819086	0.833355
353	6.50318	0.252018	17.7368	3.79764	25.3613	3.26037	0.558103	0.000497871	0.609667	0.5	31.604	0.00676147	0.774545	0.797291
354	19.2408	0.678585	5.50621	3.37284	41.5194	36.1609	6.68699	0.000158903	0.611498	0.500749	25.79	0.00428448	0.821465	0.844191
355	8.58137	2.54351	28.9124	59.6605	17.0826	10.0851	1.44313	0.00051342	0.61173	0.500004	30.668	0.147464	0.828434	0.850666
356	22.235	0.447769	75.6044	28.2221	57.5125	63.2411	16.8058	0.000352305	0.612352	0.500043	22.465	0.0257585	0.805531	0.82676
357	19.175	0.0480865	35.8118	1.53333	55.1865	14.2218	4.24192	0.000375863	0.612413	0.591062	23.2775	0.00152284	0.851283	0.868521
358	13.196	0.725317	23.8074	15.3667	54.6646	3.80221	0.887087	0.000500979	0.613148	0.500034	25.6486	0.0146886	0.773873	0.799392
359	5.43243	39.529	1.5353	53.751	2.56857	1.34476	0.167015	0.000265354	0.614207	0.601428	44.14	0.700204	0.89052	0.907048
360	34.5987	0.0285077	54.85	1.44636	151.254	82.3548	33.6351	0.000265336	0.615461	0.603305	20.7525	0.000587704	0.851473	0.867074
361	84.1204	0.0494767	26.2426	1.16214	119.763	3.70794	0.535163	0.000110951	0.616279	0.566318	25.9429	0.000585218	0.943522	0.953488
362	36.5894	0.0470269	38.1289	1.60173	91.965	13.7987	3.26584	0.000439458	0.616378	0.5	22.3371	0.00100044	0.818196	0.84074
363	35.476	1.41088	42.1363	53.0942	81.8882	19.5718	5.13007	0.000530105	0.616846	0.500005	21.8356	0.0372342	0.803988	0.827466
364	11.8703	0.995698	50.6055	42.0768	52.1043	79.0253	10.2834	0.000474292	0.617555	0.500993	29.4267	0.0360552	0.872082	0.890658
365	11.812	0.0634226	35.8601	1.9729	43.2888	35.1817	10.8439	0.00045744	0.618963	0.525404	24.5229	0.00251177	0.752112	0.773738
366	15.2904	2.72671	19.0832	45.5851	23.2908	47.6901	8.93238	0.000267663	0.619123	0.643409	27.4533	0.0955107	0.929706	0.940882
367	5.67353	0.31175	19.586	4.87852	15.6896	9.22852	0.901087	0.000316319	0.619793	0.500001	37.625	0.0119353	0.870147	0.885255
368	5.66781	0.0776442	17.066	1.13004	37.4364	55.9759	8.27575	0.000339864	0.620561	0.502567	33.532	0.00134469	0.780053	0.800851
369	4.84186	0.201288	23.318	3.92771	56.2291	39.2442	4.22066	0.000228363	0.620809	0.5	38.46	0.00276385	0.824882	0.842383
370	67.7296	1.53414	1.3906	1.84327	5.68918	6.97675	0.910181	0.000132562	0.621744	0.500317	25.43	0.0179695	0.921776	0.933745
371	51.3429	0.132101	15.772	1.95304	54.694	17.949	13.5999	0.000224992	0.621815	0.500054	18.184	0.00244231	0.739621	0.754804
372	8.10112	0.387339	12.99	4.35583	22.4013	18.1296	3.7858	0.000519723	0.622459	0.5	28.3067	0.0098032	0.750874	0.774671
373	63.0813	0.0141704	82.8205	1.0176	98.0299	53.5289	11.6413	0.000166511	0.622991	0.624713	22.0725	0.000568566	0.95623	0.963216
374	42.7629	0.253702	85.0821	20.185	552.5	21.9681	8.04492	0.000240805	0.623599	0.50002	20.4178	0.00238233	0.766548	0.789483
375	8.18895	0.810004	60.3087	41.2354	55.1965	2.86676	0.786526	0.000502644	0.623759	0.500005	27.0429	0.0393972	0.713128	0.737792
376	24.7705	2.06675	8.20714	14.8269	14.6243	7.81207	1.41626	0.000412052	0.624175	0.526574	25	0.0533344	0.870786	0.88983
377	29.3358	9.17138	0.793392	6.78616	6.82732	16.2495	6.9388	0.000164385	0.624448	0.5	20.7	0.0637673	0.740783	0.760938
378	11.3256	5.30146	6.54893	29.974	6.68686	5.07924	0.695495	0.000118232	0.627423	0.698132	33.74	0.197263	0.97424	0.978983
379	7.47558	1.90449	33.3869	51.0554	20.985	2.46092	0.294778	0.000498222	0.628516	0.500257	33.928	0.0985104	0.870746	0.889644
380	7.47558	1.90449	33.3869	51.0554	20.985	2.46092	0.294778	0.000498222	0.628516	0.500257	33.928	0.0985104	0.870746	0.889644
381	36.6814	0.0378125	78.6193	2.74852	176.488	2.52423	2.12866	0.000162744	0.62875	0.542549	18.9778	0.00103524	0.767105	0.78031
382	5.30273	21.0722	0.731124	12.6236	0.932386	11.6648	1.40504	0.00026574	0.629349	0.5	38.095	0.536498	0.798235	0.814009
383	54.296	1.21012	2.90592	2.90834	3.16637	7.31378	1.603	0.000258556	0.629833	0.500057	21.5956	0.0493296	0.890837	0.903713
384	13.8211	17.8588	0.598413	8.49358	0.711579	5.287	0.533417	0.000128544	0.631585	0.5	31.9667	0.482896	0.943303	0.950423
385	27.9555	0.497721	13.0608	6.0899	67.7088	11.2885	5.42585	0.000278475	0.63189	0.5	20.4422	0.00591461	0.729051	0.750421
386	5.80687	74.5232	0.742704	50.2617	3.64392	23.9924	4.08904	0.000137962	0.632397	0.61727	37.836	0.569698	0.83334	0.850573
387	31.5245	42.4225	0.42866	16.785	4.34247	11.6846	3.05453	0.000150975	0.634546	0.500015	22.6725	0.230705	0.787649	0.811624
388	51.3426	1.37527	32.8803	42.2422	336.691	3.46094	1.09528	0.000170271	0.637008	0.5	20.9978	0.00838051	0.787637	0.811933
389	5.1269	2.18356	7.89255	14.4993	9.36988	2.94487	0.669971	0.000432322	0.638503	0.5	31.84	0.0782369	0.693812	0.71544
390	73.2267	0.0430627	35.8307	1.40334	65.3066	1.94546	1.00426	0.000193589	0.639577	0.635931	18.736	0.00137941	0.903285	0.913848
391	92.1503	0.729854	1.71418	1.13457	10.639	37.494	7.39885	0.000107995	0.640819	0.592237	22.8829	0.00702282	0.924972	0.936585
392	8.64128	0.0222945	61.09	1.15826	71.4389	13.2962	3.21417	0.000605653	0.640924	0.5	26.8233	0.000876105	0.736249	0.760916
393	59.5781	0.215149	8.55533	1.62772	55.7907	1.9277	0.285857	0.000133978	0.641139	0.500469	26.1343	0.00175925	0.903222	0.919425
394	84.0179	0.837651	22.0256	16.4968	72.4305	2.47303	0.538777	0.000344194	0.642367	0.502187	22.24	0.0143319	0.855049	0.876112
395	10.7707	0.43121	12.3883	4.5377	23.9785	3.196	0.33978	0.000165071	0.64344	0.569178	35.088	0.00849815	0.945766	0.955455
396	15.7447	0.429463	96.6915	38.7034	810.431	1.70175	0.568697	0.000174263	0.643655	0.560528	24.155	0.00285208	0.794649	0.817872
397	7.08611	1.05535	27.3108	24.3462	41.1274	40.6742	5.95033	0.000508799	0.643878	0.5	31.532	0.0277237	0.804913	0.827889
398	3.21582	4.14738	20.7461	71.2089	70.7779	4.4704	0.458572	0.000155086	0.644127	0.5	45.0333	0.0382598	0.794202	0.81068
399	90.262	42.1732	0.704717	25.6367	1.43485	4.3224	0.443155	0.000142013	0.644363	0.518805	27.84	0.822912	0.956979	0.965317
400	7.80025	0.785152	36.0766	22.8808	29.0245	5.39432	0.6633	0.000502029	0.647358	0.500012	32.43	0.034772	0.862256	0.881455
401	5.73489	0.0553006	47.0715	2.15606	53.3129	11.9273	1.96745	0.000524718	0.647509	0.500272	31.988	0.00194883	0.764667	0.78731
402	61.5509	4.50509	9.80063	35.6419	6.60965	5.78936	0.695719	0.000196568	0.648565	0.5	25.2571	0.247891	0.965311	0.972049
403	20.2986	1.10206	7.44879	7.29662	17.509	27.9375	6.4735	0.000418897	0.648648	0.540661	24.0143	0.0240418	0.836399	0.857787
404	11.9344	2.53267	22.5716	47.5993	17.572	4.74372	0.498808	0.000101438	0.650984	0.649735	35.308	0.119644	0.98341	0.986871
405	6.69213	0.0273027	60.8955	1.3588	77.3359	14.125	1.44898	0.000357661	0.651556	0.499996	35.53	0.000748307	0.87577	0.8926
406	5.39798	0.058318	28.273	1.30452	27.9856	26.162	1.93109	0.000222559	0.651894	0.5	41.88	0.00175251	0.91496	0.926022
407	5.39798	0.058318	28.273	1.30452	27.9856	26.162	1.93109	0.000222559	0.651894	0.5	41.88	0.00175251	0.91496	0.926022
408	7.04094	0.293345	18.2321	4.49859	17.3661	8.86205	1.49961	0.000168273	0.652121	0.681832	32.94	0.0122965	0.925962	0.935054
409	12.5419	41.705	0.530515	18.9296	1.02574	3.32502	0.621396	0.000342163	0.652637	0.5	28.57	0.879786	0.808551	0.827505
410	12.5419	41.705	0.530515	18.9296	1.02574	3.32502	0.621396	0.000342163	0.652637	0.5	28.57	0.879786	0.808551	0.827505
411	5.79259	0.0761008	85.715	5.18968	107.898	64.2499	3.60249	0.000104659	0.652708	0.514627	47.6	0.00170302	0.95952	0.965583
412	22.0232	0.0970651	33.734	2.6656	27.4888	5.31425	0.882537	0.000422837	0.653044	0.51032	25.0771	0.00495863	0.896373	0.912338
413	19.0989	6.39392	7.35016	38.224	6.27989	8.84102	0.516289	0.000130739	0.653697	0.5	39.445	0.246338	0.979773	0.984377
414	21.3811	3.24495	5.68457	16.6748	12.8103	44.6003	18.0471	0.000503021	0.654167	0.500049	21.4025	0.0832438	0.733446	0.756528
415	4.73581	12.5678	8.01621	85.0368	5.96806	36.2907	3.0672	0.00010817	0.654748	0.69959	50.7933	0.484321	0.968664	0.973539
416	28.5925	1.68128	3.99061	5.58656	4.18359	24.4451	5.65082	0.000406017	0.655153	0.509974	22.415	0.0749601	0.852978	0.870798
417	26.7678	103.636	0.741615	71.9561	3.53363	25.3118	5.14008	0.000199966	0.656013	0.589229	26.26	1.04144	0.876192	0.895759
418	3.41627	0.102656	22.2981	1.93402	89.0941	10.8098	1.80825	0.000164453	0.656171	0.500141	38.055	0.00103817	0.700445	0.716046
419	14.6195	21.1516	1.38285	27.2091	6.3067	33.6446	20.233	0.000201915	0.656201	0.500478	23.46	0.282928	0.659929	0.675006
420	14.6195	21.1516	1.38285	27.2091	6.3067	33.6446	20.233	0.000201915	0.656201	0.500478	23.46	0.282928	0.659929	0.675006
421	8.3155	0.335375	38.7644	11.1616	55.4713	3.41198	0.799663	0.000691321	0.656983	0.500212	23.5114	0.0109641	0.744237	0.770857
422	6.19598	0.499032	4.82006	1.95505	5.2096	35.9733	5.17414	0.000404158	0.659441	0.515198	32.332	0.0179244	0.816454	0.835359
423	3.01458	0.333489	71.0398	19.5293	113.83	1.54154	0.300468	0.000232229	0.660324	0.5	39.005	0.00830756	0.67656	0.69263
424	32.9149	7.13291	10.3118	62.5983	9.6138	58.3368	7.89202	0.000283808	0.660598	0.579861	26.6743	0.321864	0.95385	0.963286
425	10.9312	0.0783998	60.1832	3.73502	53.8513	2.58643	0.192307	0.000154052	0.660752	0.5	38.115	0.00286027	0.967639	0.973726
426	38.8297	14.9481	3.07453	41.3397	6.84912	5.60108	1.22011	0.000571225	0.661299	0.5	23.1	0.350404	0.822005	0.848163
427	2.96571	15.2777	6.06571	72.8664	1.84692	1.17745	0.0386456	0.000184143	0.662342	0.502899	91.88	0.74462	0.970617	0.976732
428	2.96571	15.2777	6.06571	72.8664	1.84692	1.17745	0.0386456	0.000184143	0.662342	0.502899	91.88	0.74462	0.970617	0.976732
429	26.616	0.0604232	35.9517	1.8608	61.2476	7.14811	0.955869	0.000221841	0.66265	0.570844	27.67	0.00165707	0.94582	0.955899
430	38.6576	4.67929	14.6638	58.3033	11.5593	3.94072	0.95542	0.000128421	0.663635	0.668095	22.9925	0.265325	0.971498	0.976572
431	16.8155	1.09222	42.7528	40.0856	51.8297	3.18843	0.790186	0.000776954	0.663773	0.5	23.9686	0.0443666	0.791015	0.817864
432	26.0339	23.8748	1.48307	31.0054	2.51978	38.8004	5.68346	0.000464183	0.664077	0.509981	26.57	0.610847	0.877072	0.897847
433	54.6483	0.750086	1.89824	1.32702	8.32573	33.1205	26.6114	0.000119823	0.666357	0.567502	18.046	0.0116185	0.815559	0.826055
434	30.4463	4.27439	14.9175	50.9846	9.945	48.4366	3.91869	0.000154722	0.667624	0.50378	30.572	0.226877	0.97797	0.982805
435	17.1603	0.559533	59.2464	25.1748	27.6112	6.38911	0.854704	0.000128473	0.667969	0.500004	27.12	0.0424121	0.928838	0.939989
436	39.8851	0.041944	68.8314	2.47515	94.4341	1.61909	0.373954	0.000565105	0.669106	0.517474	22.7875	0.00155744	0.864321	0.885129
437	12.4784	0.589471	25.7484	13.1563	55.9791	38.2293	6.82524	0.000512281	0.669164	0.500014	26.8567	0.0128708	0.813031	0.838113
438	39.7327	4.03605	31.1518	99.3223	14.4562	1.31308	0.295492	0.000167606	0.670404	0.520884	23.34	0.32979	0.937629	0.948628
439	3.96892	0.09195	93.7021	6.66622	63.467	2.49217	0.272314	0.000313804	0.671224	0.500082	40.24	0.00435589	0.827596	0.845561
440	7.97797	0.0267769	92.6399	1.93111	55.8707	12.0815	1.60444	0.000372168	0.673265	0.502661	30.7	0.00164483	0.853959	0.87322
441	20.4395	0.0583411	62.4765	3.13019	65.4511	1.34228	0.712169	0.000224349	0.673986	0.5	20.7775	0.00316215	0.725996	0.747993
442	12.4608	0.327634	9.56283	2.49725	9.83058	78.7352	6.62957	0.000216415	0.674525	0.5	33.38	0.0115283	0.949792	0.958592
443	10.7369	0.0437492	53.6163	1.94264	42.857	1.48775	0.503019	0.00030583	0.675156	0.536807	24.6314	0.00269455	0.762288	0.786126
444	19.5784	0.186626	73.3186	12.4186	153.523	43.5362	28.6455	0.000291357	0.675208	0.5	20.78	0.00569203	0.692858	0.710541
445	5.74503	0.0735462	91.302	5.65008	225.921	79.7157	7.66113	0.00011848	0.675462	0.604542	40.62	0.00107919	0.937576	0.946748
446	11.1476	0.0587513	35.9987	1.65543	26.2781	4.19324	0.403662	0.000271096	0.675631	0.5	32.78	0.00282412	0.941982	0.952023
447	14.2766	0.4992	9.62373	3.82987	7.68628	13.153	1.81227	0.000426391	0.675668	0.50012	27.4829	0.0250723	0.892431	0.908706
448	66.3355	0.144318	41.7281	5.35579	136.923	7.21186	1.10038	0.00013321	0.675687	0.611853	25.7029	0.00255881	0.95639	0.964844
449	39.7422	0.0195304	85.2106	1.36175	113.408	10.7472	0.995242	0.000138064	0.676981	0.517491	29.1133	0.00063235	0.971065	0.976767
450	6.18121	4.80829	8.12612	31.086	6.67639	4.15124	0.276347	0.000262403	0.677023	0.498752	44.62	0.169411	0.94202	0.95244
451	25.6304	1.66471	50.0651	77.4943	804.635	1.88478	0.571504	0.000131161	0.678527	0.500129	22.6975	0.00643452	0.770321	0.798484
452	11.7052	0.167698	20.7774	3.24606	116.171	35.7303	25.1441	0.00015698	0.679729	0.5	23.9457	0.00197067	0.641527	0.654705
453	29.5326	12.0189	2.16728	21.479	1.79117	5.63843	0.914207	0.000158513	0.681136	0.599192	25.9286	0.58085	0.967047	0.972979
454	91.9288	5.87795	2.3607	12.0952	5.41933	21.467	4.40206	0.000403462	0.681377	0.504265	21.645	0.141753	0.865429	0.884886
455	18.616	2.95648	2.34129	5.73395	4.72012	2.32531	0.243863	0.000213162	0.682841	0.500011	31.524	0.061598	0.935975	0.947725
456	48.3397	0.974367	3.98058	3.404	8.84427	9.82368	2.73789	0.000494687	0.683147	0.5	20.8533	0.025443	0.813988	0.836381
457	62.6973	0.960953	14.5899	11.5362	15.7129	24.554	3.94208	0.000368278	0.686736	0.50415	22.97	0.0420243	0.917906	0.931484
458	43.3555	1.33719	10.7025	13.305	60.5615	62.1501	25.1218	0.000314661	0.686807	0.500039	19.8511	0.0160999	0.760236	0.784236
459	5.32591	0.153152	34.9947	4.75515	149.675	9.71758	3.38965	0.000214176	0.687966	0.5	29.7633	0.00198652	0.638997	0.654893
460	1.08284	40.4672	1.40639	44.9532	0.645259	19.1545	0.427778	0.000162636	0.689635	0.500149		0.961243	0.870906	0.881939
461	11.0323	47.6789	0.644683	26.9873	1.51845	14.2491	2.43511	0.000452988	0.689791	0.5	29.47	0.879518	0.797005	0.822064
462	24.9375	0.0246434	59.2948	1.2329	98.6399	10.1653	1.10539	0.000158798	0.689901	0.574968	30.032	0.000691172	0.965445	0.972499
463	12.8818	1.58728	49.7387	70.0284	69.4177	59.9124	15.2157	0.000129356	0.69004	0.773644	27.6633	0.0577619	0.961685	0.967536
464	6.4234	2.0754	3.48153	5.6115	2.51149	10.5987	1.44576	0.000324374	0.690073	0.500163	32.24	0.109234	0.822449	0.841582
465	15.5912	2.45529	1.2276	2.61271	11.9331	15.6509	2.02378	0.000103288	0.69066	0.500003	29.2133	0.0121158	0.875644	0.89525
466	9.4789	1.46976	1.16491	1.459	7.32895	4.34814	0.560516	0.000149003	0.692146	0.5	31.676	0.0102295	0.862296	0.882561
467	17.9784	2.60282	3.22527	6.83687	2.99618	70.5538	17.4128	0.000378746	0.692221	0.5	23.2525	0.135608	0.806639	0.827136
468	23.576	0.0359347	72.2942	2.38379	173.87	8.96622	7.81681	0.000166168	0.692276	0.51067	20.0956	0.00101916	0.701816	0.716111
469	10.5799	0.801981	2.00687	1.44389	6.83286	44.2198	22.1818	0.000243879	0.69229	0.5	23.875	0.0146823	0.666805	0.682598
470	13.5471	1.47919	22.7992	29.1468	27.1798	27.0073	13.2969	0.000162098	0.693043	0.502384	22.58	0.0727903	0.688596	0.709156
471	10.2608	17.3581	1.34117	18.9687	1.14273	1.64612	0.344205	0.00016002	0.693632	0.601406	30.29	0.817381	0.878932	0.8913
472	20.4357	0.843247	17.343	12.6046	23.4483	3.02884	0.897103	0.000770552	0.694098	0.5	22.43	0.0341124	0.779365	0.806331
473	9.73714	0.280461	38.1463	9.28947	52.6217	16.0002	6.61434	0.000294537	0.694161	0.544825	24.6743	0.0114893	0.723638	0.743171
474	6.67273	0.14961	39.7205	5.03465	52.0519	27.3642	8.1495	0.000447543	0.694976	0.50175	27.4429	0.00596629	0.683967	0.706517
475	95.832	0.0430313	80.1323	3.16418	393.58	15.1517	3.75982	0.000180448	0.696119	0.615771	21.68	0.000603831	0.916139	0.929863
476	10.8192	9.22157	5.46245	39.751	2.76757	26.0322	1.73947	0.000288953	0.698298	0.5	38.675	0.541561	0.964065	0.972332
477	6.00101	5.30532	2.08967	8.62765	1.79506	15.0686	1.18143	0.000270857	0.698375	0.5	39.855	0.196499	0.918061	0.929836
478	8.26112	0.862074	29.7945	21.4275	32.1164	6.99994	1.4159	0.000707234	0.69943	0.522847	27.9667	0.0373158	0.792785	0.818314
479	11.1498	0.0444279	97.317	3.73607	308.631	5.85102	0.931298	0.000377699	0.699554	0.502015	28.5967	0.000673327	0.832725	0.857493
480	1.86829	35.2993	3.04325	86.4492	0.790765	1.45653	0.0598429	0.000127801	0.700862	0.625406		1.87869	0.937138	0.945381
481	95.4334	0.935633	3.55551	2.8453	17.426	1.06656	0.13755	0.000128719	0.701096	0.500048	28.06	0.010851	0.941115	0.952702
482	32.7426	0.911846	11.8326	9.4646	86.3346	9.84336	1.24824	0.000108131	0.703117	0.537076	28.18	0.00692861	0.923517	0.937711
483	1.69867	106.409	0.306358	26.1311	0.33081	1.85761	0.0717429	0.000134963	0.704104	0.499103	105.1	1.47878	0.867688	0.879218
484	3.74772	5.89577	12.3337	57.7748	6.85172	7.32236	0.573687	0.000133023	0.704662	0.638205	50.8933	0.306689	0.948735	0.955975
485	24.7146	0.0668514	82.2877	4.32444	68.3147	2.08805	0.228441	0.000217954	0.705001	0.5	28.9867	0.00323215	0.962992	0.970356
486	10.35	0.859501	17.546	13.0295	72.0622	9.73598	1.44295	0.000294407	0.705258	0.500128	29.4567	0.00995223	0.835322	0.859751
487	4.39766	0.0951715	25.7024	1.94331	24.9728	10.2604	1.43191	0.00046337	0.706446	0.5	35.132	0.00388589	0.775572	0.797137
488	74.4641	0.0618496	42.8554	2.45481	128.193	4.52875	3.77794	0.000258664	0.708626	0.5	17.218	0.00151346	0.759488	0.775318
489	12.8808	0.0190286	71.1721	1.22188	138.643	37.5606	20.3385	0.000128465	0.709987	0.683991	24.1057	0.000591647	0.845098	0.856084
490	42.2528	17.8402	0.420628	6.43196	2.73307	32.2074	4.31699	0.000130562	0.711536	0.500143	25.7286	0.148179	0.902945	0.918557
491	33.942	0.287135	39.4328	9.83404	88.7857	75.0557	14.6827	0.000498979	0.712377	0.511769	23.25	0.00723509	0.85452	0.876996
492	9.65901	1.60229	18.5902	23.9342	19.685	9.75215	0.805397	0.00023224	0.712522	0.531015	36.64	0.056444	0.9546	0.963542
493	42.9667	11.3987	1.91359	17.7237	1.84558	3.527	0.470383	0.000332203	0.715272	0.502377	25.66	0.494035	0.938913	0.95045
494	7.81218	13.7768	2.53876	28.292	1.89096	4.00408	0.334075	0.000495798	0.717363	0.5	39.24	0.594164	0.921811	0.937781
495	3.37799	0.0449952	43.797	1.5415	48.4576	2.19354	0.236286	0.000385409	0.719614	0.5	42.42	0.00140585	0.820957	0.839573
496	30.8871	1.57097	25.9585	37.7976	91.0888	2.22737	1.28036	0.000433206	0.720418	0.51457	19.6333	0.0316913	0.74345	0.766196
497	54.738	2.38699	46.3781	88.6489	45.3789	1.78579	0.159941	0.000110711	0.720488	0.512951	30.7467	0.10528	0.984605	0.988199
498	97.3004	199.077	0.510638	91.0564	1.33477	56.8094	13.4422	0.00013809	0.721041	0.502789	25.0371	3.34201	0.918154	0.927979
499	7.41176	0.0670201	81.0729	4.73166	205.866	57.6935	13.9572	0.000564395	0.721495	0.505811	27.4367	0.00142391	0.730787	0.757766
500	10.5108	0.186812	75.4243	12.615	325.57	1.1165	0.220252	0.000140537	0.721874	0.674457	31.484	0.00223613	0.93577	0.948083
501	10.5108	0.186812	75.4243	12.615	325.57	1.1165	0.220252	0.000140537	0.721874	0.674457	31.484	0.00223613	0.93577	0.948083
502	53.3691	67.0286	1.09562	64.4217	1.60475	3.72413	0.585902	0.000125604	0.722814	0.642157	27.2	1.91012	0.974114	0.979613
503	30.5257	7.25173	3.12358	19.2451	3.9052	29.762	5.01293	0.00025432	0.723299	0.61492	25.2257	0.286627	0.951942	0.961206
504	7.81972	2.52209	7.06785	14.4017	5.88049	29.0325	5.87131	0.000643178	0.723494	0.50098	27.9343	0.141583	0.760694	0.7875
505	17.7465	25.4984	0.887521	20.2899	2.40142	2.84394	0.999293	0.000121943	0.724084	0.733004	24.82	0.522085	0.933539	0.941412
506	31.3271	8.16949	1.09443	7.46202	2.54112	15.7523	1.66065	0.00012309	0.726013	0.559208	29.2767	0.171705	0.965298	0.972149
507	10.9119	0.0188062	61.0664	1.02158	102.891	31.6432	13.7467	0.000139486	0.726585	0.716822	25.44	0.000652964	0.877142	0.887636
508	40.1492	2.62524	2.39897	5.89301	11.8228	23.1488	23.8503	0.000145921	0.731705	0.5	18.32	0.0410786	0.721359	0.733503
509	73.3972	1.69086	0.85003	1.26555	5.01169	78.28	16.0749	0.000150642	0.732401	0.566303	22.2525	0.0186027	0.907294	0.921432
510	1.69267	77.8776	1.08726	71.1762	1.01541	24.2397	1.19304	0.000303951	0.733419	0.50006	94.96	1.65507	0.757019	0.774974
511	77.8907	2.57179	2.7627	6.56374	30.381	1.80122	0.591543	0.000205563	0.733486	0.5	20.4975	0.0174496	0.798993	0.825697
512	5.23761	1.31862	1.50431	1.73695	7.7911	1.28475	0.386043	0.000322433	0.73409	0.500971	29.47	0.0142337	0.681222	0.706285
513	8.02327	3.32566	12.9445	35.8394	13.3022	22.0785	3.96597	0.00074474	0.73452	0.542524	29.11	0.150647	0.823876	0.849037
514	23.4366	0.0236864	56.4176	1.22581	138.563	1.19773	1.20685	0.00016332	0.736195	0.525028	19.9533	0.000700871	0.714452	0.728828
515	4.84135	0.189781	73.5942	10.8106	75.6199	10.0546	0.775711	0.00029705	0.736366	0.5	41.715	0.00623267	0.908259	0.921448
516	36.6893	1.80162	13.3681	22.2094	37.6936	5.76139	4.07898	0.00028073	0.738221	0.569071	18.922	0.0460687	0.801525	0.817522
517	43.5622	0.703165	31.9633	20.038	57.1983	2.12338	1.07039	0.000471861	0.738546	0.553092	19.1467	0.0262013	0.818123	0.838296
518	18.9729	0.526454	5.78129	2.53546	7.41096	41.8376	8.69156	0.000510569	0.738874	0.548059	24.0286	0.0217496	0.874093	0.89296
519	5.63515	1.36313	6.97206	8.49941	40.9781	95.1987	41.8576	0.000145604	0.740748	0.5	28.9833	0.0147596	0.622001	0.634904
520	1.88284	92.6447	0.73204	57.4709	1.27773	4.57313	0.299583	0.000288786	0.740814	0.5	77.32	1.27502	0.751732	0.772493
521	6.79838	3.66589	1.20329	3.5726	2.29058	3.58403	0.413462	0.000214885	0.740996	0.564069	35.435	0.080001	0.920819	0.93276
522	34.8613	0.627758	26.3927	15.0224	58.3627	4.34324	3.24263	0.000329328	0.741005	0.500157	18.6289	0.0204702	0.732557	0.751007
523	4.18585	0.236981	13.3921	2.55137	14.7172	2.15642	0.43701	0.00056411	0.741096	0.5	32.9433	0.0100167	0.715862	0.740642
524	18.6539	0.329993	44.6699	13.1714	75.6599	11.9109	5.56304	0.000247853	0.74158	0.677646	22.015	0.012287	0.884037	0.896887
525	70.0827	0.748479	2.86857	2.00718	25.0632	2.52767	1.23872	0.000243952	0.743829	0.5	18.748	0.00677867	0.763446	0.787245
526	12.4898	0.0718609	46.8445	3.03453	117.192	2.17207	1.19898	0.000511256	0.743899	0.501681	22.4175	0.00195217	0.681021	0.703889
527	12.4898	0.0718609	46.8445	3.03453	117.192	2.17207	1.19898	0.000511256	0.743899	0.501681	22.4175	0.00195217	0.681021	0.703889
528	11.7644	31.3054	0.59934	17.0996	3.34869	82.9753	39.0151	0.000166703	0.745857	0.579394	24.7657	0.358136	0.752225	0.767055
529	4.9124	2.2334	3.75738	6.59896	5.18642	22.2109	1.71832	0.000226465	0.745937	0.525369	42.275	0.0566932	0.921186	0.932762
530	4.9124	2.2334	3.75738	6.59896	5.18642	22.2109	1.71832	0.000226465	0.745937	0.525369	42.275	0.0566932	0.921186	0.932762
531	4.43357	21.7371	3.53113	66.2079	35.2619	7.03152	1.05917	0.00015047	0.746139	0.5	35.475	0.0999054	0.75765	0.784933
532	31.3255	0.401924	7.51146	2.60481	11.915	5.54286	2.12586	0.000626103	0.748903	0.500019	20.1578	0.0161539	0.776206	0.800499
533	23.2503	0.430943	12.312	4.73586	39.2892	33.8328	10.0027	0.000576736	0.749237	0.5	21.9275	0.00883951	0.772047	0.800282
534	80.6982	1.13642	71.4691	72.0219	192.562	3.28739	0.661069	0.000238516	0.749779	0.620789	23.365	0.0278702	0.942814	0.95424
535	22.4758	6.50653	4.93256	25.0272	3.30384	22.1694	1.63739	0.000188021	0.750232	0.500013	32.776	0.361917	0.977645	0.983017
536	4.57444	0.0660838	46.6617	2.38178	42.1694	53.8634	5.52025	0.000446797	0.751381	0.500936	37.288	0.00277236	0.846778	0.865732
537	64.5535	0.599376	80.2871	45.46	384.356	12.6533	13.5289	0.000198169	0.752325	0.500011	17.216	0.0103054	0.741785	0.756067
538	15.238	2.83681	6.5382	15.8566	11.166	23.3787	4.9665	0.00080143	0.754399	0.50003	24.6371	0.0927541	0.800523	0.829317
539	16.1287	0.102983	71.8424	6.65217	190.902	26.1525	7.18022	0.000282459	0.754467	0.672429	24.76	0.00239211	0.90917	0.923621
540	7.81959	29.5898	0.428421	11.4627	4.73518	4.42249	1.50714	0.000181664	0.754801	0.5	26.4543	0.167819	0.68115	0.705856
541	4.67007	0.139966	29.8573	3.39069	156.566	4.31132	0.389475	0.000129845	0.756219	0.5	41.225	0.00101475	0.879262	0.89671
542	26.0966	4.14677	26.0151	87.5308	17.6593	1.21736	0.273034	0.000684321	0.757477	0.542186	24.21	0.288922	0.900457	0.920385
543	24.8825	0.0944354	84.3972	7.34662	234.377	1.81015	2.11296	0.000108185	0.758259	0.500006	19.7622	0.00262843	0.683602	0.696512
544	42.0539	0.0453461	41.9715	1.50733	31.87	30.3696	7.15717	0.000271455	0.759707	0.524344	21.3022	0.00305306	0.908353	0.922441
545	12.2715	2.19462	35.761	68.9306	74.6747	9.63501	2.72525	0.000838812	0.75993	0.501404	24.1371	0.0637758	0.744434	0.775678
546	8.97856	9.88186	1.80559	15.4495	4.16282	96.9231	21.336	0.000659342	0.760018	0.507281	27.1314	0.234426	0.758622	0.787527
547	4.53038	20.9134	4.12895	68.7455	1.84265	1.36327	0.0397706	0.000142479	0.760581	0.521939	93.1	0.922825	0.985681	0.989845
548	2.22349	2.73907	23.484	50.5552	52.6626	16.4799	1.8819	0.000122947	0.761244	0.506636	47.42	0.0464686	0.732905	0.74468
549	12.8835	0.0291883	63.2468	1.54022	106.416	10.4915	1.7011	0.000666894	0.761454	0.5	26.9367	0.000901995	0.842694	0.868091
550	19.9171	7.43004	1.64499	10.8186	5.06637	13.8003	4.07823	0.000572541	0.763527	0.500105	22.4325	0.154673	0.765658	0.793449
551	11.8034	11.2514	2.63763	26.3115	7.8822	43.2689	9.79576	0.000646217	0.76379	0.5	25.7571	0.218232	0.762774	0.794755
552	15.4989	9.96474	4.79406	36.332	2.04085	6.56109	0.581236	0.000287026	0.765822	0.500052	32.692	0.764685	0.966788	0.974763
553	5.5644	0.254898	68.1823	13.7937	75.7339	1.12001	0.136324	0.000474088	0.766207	0.528953	37.792	0.00912525	0.9012	0.918802
554	13.3296	3.27786	23.8227	66.4781	118.975	1.2477	0.136035	0.000108659	0.767717	0.56147	36.836	0.0321784	0.949907	0.961271
555	13.3296	3.27786	23.8227	66.4781	118.975	1.2477	0.136035	0.000108659	0.767717	0.56147	36.836	0.0321784	0.949907	0.961271
556	54.7369	1.59636	14.5304	20.5441	33.9871	1.3543	0.458238	0.00076554	0.767723	0.500001	20.5911	0.0467089	0.795377	0.824564
557	15.1364	3.7238	19.322	64.5369	169.158	4.37524	0.967925	0.000253431	0.768082	0.5	25.2314	0.0264812	0.788839	0.819873
558	4.40583	0.31782	20.2436	5.37451	34.2093	16.4373	4.29448	0.000278808	0.768093	0.54974	31.632	0.0101579	0.715612	0.733434
559	17.6395	6.64544	6.41384	36.8664	25.4699	14.9009	1.70878	0.000170423	0.768262	0.570672	31.572	0.0896418	0.937928	0.951176
560	3.5315	13.332	5.57882	57.3604	2.21323	16.529	1.32513	0.000510121	0.768578	0.5	49.0533	0.964715	0.821034	0.846345
561	8.83918	2.93803	17.1816	41.9377	22.4874	28.0381	3.65907	0.000474952	0.768871	0.56952	31.664	0.104098	0.907575	0.924933
562	12.1752	1.16864	40.4805	40.2519	54.98	30.3206	8.64947	0.000940768	0.770035	0.5	23.78	0.0511335	0.74555	0.775953
563	4.33059	1.23199	16.1645	15.1477	10.9356	5.59886	0.713103	0.000496858	0.770105	0.5	35.808	0.0725135	0.802088	0.825864
564	42.3128	0.892653	1.37477	1.08291	4.22869	86.5171	25.1017	0.000137216	0.771873	0.684125	21.56	0.0194774	0.947605	0.955483
565	21.6006	0.257307	64.4339	14.5901	167.779	46.5817	12.6415	0.000698176	0.772487	0.5	22.3475	0.00644604	0.780781	0.810209
566	70.3051	1.39316	58.9417	77.9491	567.327	35.8256	23.674	0.000211112	0.772612	0.50075	17.834	0.0125564	0.749773	0.770542
567	2.8144	1.44188	33.6358	37.6727	57.8337	1.21406	0.112538	0.000293206	0.773746	0.500077	49.6533	0.0277225	0.857331	0.87492
568	5.12672	0.382411	11.6763	3.43521	10.8333	6.8708	0.725245	0.000494952	0.774256	0.500006	36.175	0.0162815	0.863522	0.882647
569	3.24804	0.177493	17.5346	2.63403	98.8961	3.62096	0.858839	0.0001875	0.774816	0.5	35.06	0.00169872	0.655575	0.672867
570	3.4678	2.73053	7.78625	17.1522	26.5383	31.2938	3.0843	0.000193099	0.776861	0.527612	42.37	0.0314501	0.844737	0.862024
571	31.7768	2.44985	19.4567	36.8175	13.2803	21.2279	2.48438	0.000327557	0.781332	0.501548	26.0514	0.157797	0.954493	0.964291
572	19.9295	3.01148	19.6781	47.732	16.2949	8.563	1.4288	0.000819078	0.782382	0.506737	25.1	0.179605	0.876566	0.899924
573	16.9032	0.304519	19.886	5.10848	104.584	21.4964	2.46323	0.00019506	0.783088	0.500008	29.7567	0.00311324	0.898874	0.917851
574	5.42449	3.56636	7.24501	19.9426	4.31264	1.92433	0.198886	0.000253249	0.784083	0.603804	40.43	0.219129	0.95343	0.962336
575	12.6819	19.2433	2.3424	36.8433	4.29411	39.784	1.7935	0.000138936	0.784563	0.5	50.72	0.389636	0.970849	0.978436
576	8.25972	0.503539	2.63853	1.08521	3.06271	3.40833	0.820715	0.000149119	0.78892	0.692987	28.23	0.0231666	0.918805	0.92827
577	5.66291	3.10425	21.5264	57.1716	31.6367	39.2759	12.8982	0.000148674	0.789004	0.642126	30.34	0.120187	0.788091	0.802969
578	19.6711	1.15961	4.38049	4.1864	6.70831	6.69538	1.22168	0.000642439	0.789009	0.509438	24.7	0.042267	0.861163	0.883966
579	8.32998	18.4823	1.42566	23.6786	8.9955	17.7119	4.58983	0.000375949	0.790136	0.5	26.7743	0.181397	0.718554	0.750469
580	10.0864	8.98004	6.41684	48.9254	17.303	7.73695	0.95336	0.00046543	0.790464	0.500127	31.66	0.163639	0.863267	0.889348
581	14.9331	0.0699677	56.3703	2.93792	31.5827	16.1877	2.81661	0.000230624	0.790971	0.5	25.0829	0.00576238	0.871786	0.891535
582	46.7834	1.01477	14.5926	13.5153	103.385	1.51577	0.330806	0.000126552	0.792946	0.655203	25.3143	0.0108648	0.943277	0.955453
583	40.5893	4.88378	2.36102	10.3831	5.86272	79.5286	52.3588	0.000107802	0.793496	0.673909	19.072	0.141499	0.91023	0.918016
584	7.79043	19.9932	3.86901	65.3974	3.73308	26.4814	2.25173	0.000216757	0.793664	0.651198	43.405	0.78844	0.972793	0.979843
585	11.8133	0.13346	77.8895	8.38664	85.8198	9.78923	1.03337	0.000188161	0.794364	0.608556	33.064	0.0057449	0.97252	0.978727
586	3.65901	8.87232	5.3242	36.4396	4.04622	51.0004	2.87363	0.000394623	0.796626	0.5	52.3267	0.343662	0.918059	0.932639
587	18.849	0.21582	16.1032	2.92639	52.9981	51.1657	6.88063	0.000361974	0.797373	0.500008	27.3333	0.00373748	0.880761	0.9025
588	16.9471	4.43608	22.5597	89.8079	45.2374	2.88524	1.57537	0.000721864	0.79826	0.5	21.22	0.159515	0.698581	0.72553
589	16.9471	4.43608	22.5597	89.8079	45.2374	2.88524	1.57537	0.000721864	0.79826	0.5	21.22	0.159515	0.698581	0.72553
590	17.183	3.0874	0.874672	2.37342	16.8002	18.3673	3.29567	0.000103938	0.800789	0.500017	25.78	0.0102317	0.825877	0.853409
591	3.28041	1.14185	70.6022	61.3591	48.8301	1.37224	0.234278	0.000590605	0.800927	0.5	37.048	0.0710985	0.737242	0.765925
592	13.9053	0.216001	16.0247	3.00198	82.0334	2.6496	0.488913	0.000367902	0.801591	0.5	26.8333	0.00253934	0.825333	0.8547
593	46.7736	0.256649	37.9588	9.06467	230.653	3.22086	1.69901	0.000391796	0.804834	0.500047	18.88	0.00355444	0.747601	0.773609
594	36.0918	0.0240516	69.5442	1.44494	105.413	81.9487	21.592	0.000280866	0.806684	0.669673	22.0525	0.00103165	0.946362	0.956375
595	39.3938	0.0810192	17.4471	1.2842	48.5304	2.04618	1.44186	0.000475997	0.808012	0.5	18.344	0.00234236	0.739964	0.761768
596	8.5255	0.442352	14.8062	5.25431	17.9336	66.566	10.309	0.000815021	0.809615	0.499892	28.4233	0.0186949	0.82678	0.853389
597	5.60937	0.197738	55.9944	10.0368	660.879	1.25914	0.551801	0.000199154	0.809973	0.500163	27.3767	0.0011709	0.641345	0.666096
598	6.65006	14.2059	2.74027	31.5475	2.14062	44.9363	3.51997	0.000138866	0.810091	0.656518	44.775	0.672302	0.981821	0.98614
599	89.0764	0.880581	77.2045	65.2751	823.172	99.2101	112.845	0.000136991	0.810144	0.500001	16.7364	0.00788914	0.746394	0.760847
600	4.22791	0.364944	51.1336	15.6773	94.3538	1.37538	0.330194	0.000471577	0.810392	0.609182	33.2	0.0104786	0.806067	0.827524
601	24.439	0.16587	11.6706	1.66064	19.5413	14.6617	5.41247	0.000783533	0.812649	0.499995	20.5733	0.00685825	0.765132	0.792542
602	17.5307	1.382	17.1223	19.8977	76.3531	39.8183	4.68376	0.000249592	0.814267	0.503774	29.2267	0.017565	0.898092	0.917935
603	31.0593	0.26543	50.9699	10.5775	49.6754	2.33669	0.337231	0.000475229	0.815326	0.500271	25.66	0.0139303	0.93026	0.944599
604	2.22967	5.99687	10.9191	46.4734	3.46622	4.80388	0.207545	0.000135005	0.816511	0.500072	69.65	0.418459	0.919083	0.930891
605	18.0783	171.377	0.161714	24.9284	2.03101	2.55727	0.464332	0.00011108	0.816831	0.569752	28.0133	0.790793	0.881469	0.903973
606	18.0783	171.377	0.161714	24.9284	2.03101	2.55727	0.464332	0.00011108	0.816831	0.569752	28.0133	0.790793	0.881469	0.903973
607	22.2749	1.30659	1.85894	2.05487	3.96936	29.1128	9.56688	0.000579991	0.816871	0.500013	21.1511	0.0416976	0.777429	0.801233
608	9.46385	4.05249	2.29948	7.8287	7.12539	45.7576	6.98342	0.000471473	0.819011	0.506359	28.8133	0.0721357	0.833587	0.860336
609	47.224	7.41916	5.06832	35.1552	62.9634	11.7683	4.49769	0.000201314	0.819217	0.539233	20.14	0.0507889	0.80261	0.82867
610	36.8619	0.207569	14.4844	2.82984	76.9023	4.92974	2.94647	0.000134315	0.823878	0.728844	20.1667	0.00329353	0.921051	0.930923
611	3.34867	1.01525	5.0377	4.29962	26.7425	10.023	2.47457	0.000206401	0.825467	0.500047	33.908	0.0113165	0.652368	0.66938
612	16.3552	43.1324	2.60647	95.6509	2.21507	2.98484	0.222029	0.000442536	0.825514	0.536878	40.71	1.83872	0.958238	0.970847
613	68.9716	0.319088	3.63401	1.10637	36.7739	6.59989	7.70189	0.000135863	0.826745	0.5	17.0109	0.00299608	0.740407	0.754319
614	37.5959	0.784344	91.6577	61.8099	146.742	9.51537	3.29402	0.000846135	0.827139	0.512209	20.1	0.0343866	0.798742	0.826453
615	60.4568	0.112512	62.5599	6.00928	110.833	77.6058	23.0011	0.000784519	0.827143	0.501064	19.9667	0.00446912	0.815158	0.841701
616	9.17309	1.96972	22.9573	39.0432	50.666	1.36392	0.284488	0.000482048	0.827816	0.617065	29.4667	0.0514485	0.894564	0.915422
617	50.6617	0.794533	23.1969	15.263	93.5372	1.58878	0.177766	0.000184989	0.827906	0.500002	29.9167	0.012449	0.944817	0.95737
618	4.39406	3.41768	20.4832	53.8546	14.5165	2.92908	0.337386	0.00087505	0.830566	0.507099	37.725	0.194947	0.842932	0.86934
619	7.71697	0.0445154	29.3665	1.11264	62.7509	36.6058	9.47017	0.000854037	0.831759	0.500009	26.0114	0.0013275	0.727391	0.75867
620	98.7748	0.0173799	77.9762	1.16983	112.251	3.19447	2.16076	0.000154618	0.832003	0.522281	17.1327	0.000885579	0.850623	0.865175
621	5.53642	19.5852	0.728098	10.9062	0.821385	5.10331	0.484342	0.000395805	0.832073	0.5	38.61	0.666276	0.888125	0.904558
622	10.4195	4.41818	3.50269	13.401	7.66194	7.66734	2.36876	0.000884811	0.833717	0.500005	24.2486	0.134942	0.72383	0.755501
623	2.64538	2.20736	1.20575	2.09223	4.00642	13.4588	2.23951	0.000121716	0.834547	0.50416	39.04	0.0334415	0.696734	0.708501
624	87.7546	0.0168105	84.3749	1.1505	86.7597	2.16377	0.645616	0.000545104	0.835576	0.52578	20.0933	0.00102395	0.885862	0.904851
625	32.1592	4.73645	2.56523	10.1922	4.65933	2.22965	0.307996	0.000129269	0.837656	0.645913	28.9	0.156442	0.980317	0.985188
626	7.7116	6.59752	8.14184	41.43	4.51836	62.2803	11.7067	0.00052287	0.837842	0.5	28.8967	0.569976	0.761371	0.794379
627	6.96206	28.4451	3.32626	84.76	7.79447	3.44517	0.73614	0.00103659	0.839075	0.5	30.3367	0.686335	0.724738	0.765002
628	6.96206	28.4451	3.32626	84.76	7.79447	3.44517	0.73614	0.00103659	0.839075	0.5	30.3367	0.686335	0.724738	0.765002
629	2.3413	13.2183	2.59856	25.2806	1.19661	2.27053	0.0836477	0.00023941	0.839355	0.500109	80.74	0.603521	0.953503	0.962156
630	16.1083	114.61	0.481208	50.5756	2.5274	36.6326	14.6692	0.000190168	0.840426	0.611448	25.2171	1.43886	0.810046	0.825873
631	2.85594	0.216979	43.6453	6.96543	36.0858	1.44629	0.138258	0.000385637	0.84104	0.514451	46.88	0.00942778	0.870286	0.887163
632	35.0652	0.43872	15.7554	6.37426	79.4284	1.25632	0.66196	0.000544919	0.841466	0.5	19.52	0.00740501	0.739194	0.769096
633	15.7033	0.140844	50.1128	5.7198	190.519	35.0368	3.00541	0.000175856	0.84366	0.5	33.224	0.0019667	0.938016	0.951264
634	17.1535	0.0411449	31.3807	1.04127	131.472	58.9892	4.38171	0.000114485	0.848364	0.509475	35.44	0.00052232	0.957637	0.967162
635	18.186	3.25975	22.2218	59.5874	23.8901	24.7869	4.57042	0.000870281	0.849273	0.545027	24.86	0.174636	0.879061	0.903199
636	59.1201	0.690647	71.0063	41.3834	270.089	5.4553	0.786476	0.000343884	0.850118	0.502058	25.0714	0.0126635	0.903065	0.922869
637	5.66291	104.835	0.619826	54.8509	0.972882	1.67615	0.0611426	0.000195454	0.850441	0.502538	81.7	1.64276	0.958055	0.971057
638	5.43626	1.13463	8.24281	8.26739	46.5484	46.3333	19.5473	0.000263403	0.850768	0.500702	27.8233	0.0146839	0.633919	0.652303
639	15.0201	74.9043	0.287054	18.011	1.24263	49.5297	4.15063	0.000140786	0.850795	0.533376	35.63	0.823844	0.943618	0.95676
640	14.8942	0.324563	11.4097	3.40788	130.439	1.27732	0.498892	0.000303743	0.852455	0.5	22.66	0.00224197	0.72496	0.760495
641	20.9261	9.28515	1.75808	13.3852	2.24634	4.88968	1.66175	0.000531276	0.853346	0.5	21.8067	0.461677	0.779041	0.802498
642	19.7611	0.128352	53.5641	6.15561	149.514	3.32643	1.61518	0.000771384	0.854319	0.5	20.5175	0.00366939	0.723516	0.752987
643	15.0616	4.04426	10.2747	34.2405	23.8104	34.8898	3.93063	0.000470058	0.855133	0.500462	29.8533	0.0970416	0.898582	0.920016
644	9.79459	15.8925	0.683289	8.84374	1.40041	9.21449	2.06749	0.000561111	0.856034	0.5	26.2367	0.460869	0.773642	0.797589
645	3.9862	2.33207	14.2834	23.9385	7.21503	34.1244	2.97345	0.000372653	0.856708	0.500963	40.1	0.17098	0.867541	0.887702
646	5.34742	1.02114	57.9688	47.437	69.3439	2.76474	0.402131	0.000599218	0.857296	0.579892	34.155	0.0420582	0.885039	0.905353
647	7.76162	0.0463587	55.9496	2.24486	149.779	11.3032	3.4567	0.000812847	0.857997	0.50017	25.3143	0.00120018	0.70608	0.737755
648	0.908434	164.227	0.342366	45.1858	0.534134	31.4715	0.879443	0.000143063	0.858744	0.5		1.60895	0.790138	0.805032
649	12.3847	1.46433	1.73411	2.0351	2.42474	4.88599	1.63885	0.000292609	0.858784	0.54095	23.0175	0.06856	0.793073	0.811885
650	2.8254	12.9664	4.06995	42.0583	8.46265	9.83165	0.904902	0.000453332	0.858908	0.500011	46.18	0.246643	0.808356	0.833409
651	54.2003	0.557644	98.6324	50.8088	502.448	1.67206	0.506465	0.000154867	0.859088	0.725451	22.8125	0.0095459	0.953594	0.963504
652	25.9759	19.9471	1.68597	27.4641	3.18603	69.727	3.79064	0.000203081	0.859757	0.500978	41.575	0.521277	0.968654	0.977431
653	6.39463	1.18513	46.9173	48.3187	176.376	1.33746	0.249756	0.000158482	0.859891	0.710974	34.835	0.0179288	0.944606	0.955943
654	50.9734	1.09349	98.6273	99.5492	370.736	98.7315	30.3417	0.000100766	0.860547	0.786711	22.5	0.0248323	0.974309	0.979587
655	35.0888	1.55836	15.0859	19.302	22.2762	5.75238	0.798588	0.000291956	0.862158	0.587914	26.4429	0.064398	0.960336	0.969742
656	18.4054	0.75646	7.17698	4.31399	9.64944	7.50989	1.14092	0.000698234	0.864072	0.500064	25.8	0.0322453	0.883561	0.905633
657	12.452	12.0527	3.97347	42.6259	16.3986	9.42826	1.51751	0.000140114	0.864331	0.702916	31.716	0.182895	0.957858	0.96775
658	4.81469	0.655166	72.4998	40.5062	465.418	4.45505	0.911911	0.000356744	0.866722	0.500953	30.7433	0.00621669	0.730067	0.761912
659	19.4776	12.2334	1.52596	15.5098	3.90999	14.4081	1.6979	0.000457421	0.867304	0.500148	28.8733	0.275501	0.898132	0.919999
660	19.4776	12.2334	1.52596	15.5098	3.90999	14.4081	1.6979	0.000457421	0.867304	0.500148	28.8733	0.275501	0.898132	0.919999
661	8.798	26.4287	0.547299	12.511	2.11396	11.8002	5.20688	0.000227437	0.867576	0.50062	25.46	0.50148	0.662979	0.678152
662	3.55929	5.20068	4.97631	20.322	6.03512	6.37193	0.817019	0.000826435	0.868883	0.5	37.795	0.197736	0.777955	0.806668
663	34.8957	0.333764	28.5729	8.70468	131.047	8.08537	3.83484	0.000566401	0.871007	0.5	19.3644	0.00634773	0.745447	0.774197
664	3.69714	0.676185	63.7665	37.3955	604.557	2.8627	1.01281	0.000164247	0.872124	0.5	31.448	0.00498002	0.624312	0.641937
665	99.5106	0.463056	4.54839	1.83656	8.8122	67.6349	40.2928	0.000100653	0.873903	0.64019	17.484	0.0186052	0.942124	0.948592
666	66.5272	6.10215	11.1251	58.2983	22.2091	22.8442	3.03196	0.000182076	0.87443	0.644599	26.9267	0.212113	0.975693	0.98212
667	13.7066	1.37886	18.1443	20.9564	58.7804	4.28957	0.653547	0.000520956	0.874458	0.5	27.8343	0.0263169	0.856313	0.88408
668	77.1161	0.133277	49.4551	5.63342	185.541	49.3261	9.20365	0.000486638	0.875966	0.500109	22.345	0.00272104	0.864142	0.889084
669	64.696	13.5557	7.73404	87.4183	7.5052	1.33337	0.157923	0.000100791	0.877945	0.648134	31.3633	0.745806	0.992144	0.994622
670	11.1273	1.46206	1.01374	1.3244	9.63359	1.53596	0.524297	0.000337892	0.878291	0.5	23.8975	0.0117628	0.728727	0.763258
671	11.1273	1.46206	1.01374	1.3244	9.63359	1.53596	0.524297	0.000337892	0.878291	0.5	23.8975	0.0117628	0.728727	0.763258
672	29.2865	5.76088	0.436132	2.18881	3.3516	13.2069	3.15237	0.000137615	0.881641	0.624357	23.065	0.0573784	0.915546	0.929644
673	32.7324	1.99718	7.45213	12.9308	63.0041	2.15189	0.398762	0.000266196	0.88221	0.499804	25.1	0.0177304	0.856654	0.884823
674	4.84816	32.6326	1.04432	30.2172	10.8926	8.07849	2.14346	0.000263195	0.882641	0.5	30.112	0.210249	0.6719	0.703139
675	4.84816	32.6326	1.04432	30.2172	10.8926	8.07849	2.14346	0.000263195	0.882641	0.5	30.112	0.210249	0.6719	0.703139
676	46.4082	0.0252538	59.4042	1.3659	191.566	39.0648	15.6794	0.000261072	0.882935	0.697532	20.2267	0.000670463	0.92671	0.938981
677	33.1055	1.89212	21.4454	35.3672	62.8449	16.6821	4.32134	0.000812536	0.884071	0.5	21.645	0.0497706	0.800436	0.832698
678	2.64987	0.0494175	50.1458	1.88591	123.017	21.529	2.03388	0.000280438	0.884739	0.500018	44.1533	0.000858999	0.809111	0.827496
679	4.85464	14.7491	6.7339	74.1451	2.06522	30.1202	1.47797	0.000119254	0.885632	0.602102	58.14	1.30687	0.988171	0.991347
680	48.65	16.5132	4.51523	62.4026	4.24523	2.42242	0.807634	0.000167076	0.888081	0.676373	21.8575	1.00917	0.970355	0.976184
681	34.962	0.696072	4.05199	2.32474	31.8403	9.16917	0.921201	0.000123167	0.888404	0.5	29.65	0.0059924	0.934963	0.949345
682	6.98686	3.45597	6.19304	16.4709	9.51801	3.79004	0.280197	0.000297847	0.888598	0.5	40.93	0.0974441	0.944645	0.957134
683	20.6937	14.116	2.36483	27.7469	2.84162	2.43599	0.547652	0.00118533	0.888828	0.5	24.195	0.696354	0.822456	0.854674
684	99.3585	73.2536	1.37052	97.3446	18.9221	98.6	136.128	0.000102948	0.888872	0.500062	16.8073	0.534879	0.737618	0.750543
685	38.647	139.41	0.371933	49.1741	4.66153	1.43228	0.956442	0.000189104	0.88892	0.5	19.5133	0.963286	0.720804	0.743359
686	8.99811	0.491975	12.8836	4.94813	14.643	40.6939	5.69285	0.000757062	0.890233	0.520494	28.82	0.0235411	0.874709	0.897737
687	8.52367	0.0416626	38.8302	1.21286	27.5682	27.2283	5.40167	0.000632456	0.89038	0.503045	26.1433	0.0032745	0.796621	0.826121
688	15.3291	3.58095	1.04359	2.96275	2.63094	2.94277	0.32133	0.000161317	0.89054	0.560244	31.8233	0.0802769	0.962503	0.970788
689	15.4509	0.0277262	46.1643	1.17571	181.154	1.29727	0.676822	0.00028898	0.892303	0.701827	22.6925	0.000570912	0.885613	0.901791
690	13.1136	0.101645	17.9993	1.53003	38.5797	86.3719	18.1469	0.000913683	0.8929	0.501289	24.5886	0.00320542	0.799808	0.831928
691	6.06275	0.215704	15.5947	2.77137	63.1585	4.1025	0.60963	0.000445279	0.893819	0.500468	31.68	0.00304147	0.816892	0.847017
692	5.15021	6.03474	3.27354	15.9855	4.1179	31.0462	8.11135	0.000675091	0.89384	0.500001	29.2867	0.299202	0.678121	0.706099
693	12.1344	1.40267	64.1439	67.7151	39.0304	11.0482	2.54246	0.000572749	0.895052	0.5	24.2286	0.129488	0.797683	0.829855
694	35.2684	49.3378	0.252157	9.98677	0.901863	1.88859	0.505323	0.000159005	0.896333	0.534495	22.53	0.847541	0.898689	0.909837
695	8.41747	7.54459	7.6221	50.2179	15.7933	8.51309	2.73922	0.00115936	0.896995	0.500102	25.24	0.259078	0.69534	0.731503
696	25.304	0.0260875	87.4399	2.07066	353.179	20.62	5.71747	0.000195781	0.898454	0.724603	23.845	0.000529881	0.946727	0.957607
697	14.7865	0.0374502	49.9268	1.54055	153.782	11.9872	1.67034	0.000504801	0.904651	0.5	27.6467	0.000773301	0.870989	0.896497
698	13.3745	152.601	0.37209	52.9225	3.51908	37.5383	16.9504	0.000235351	0.907602	0.500011	24.7314	1.26867	0.670202	0.69274
699	2.23906	0.0317428	66.5302	1.49052	63.1212	1.71856	0.12184	0.000247684	0.909084	0.5	55.7333	0.00112401	0.889236	0.902129
700	2.62969	4.27992	13.9975	42.2011	6.2738	3.22288	0.202991	0.00041051	0.91157	0.500134	54.4533	0.294927	0.899784	0.916743
701	4.56164	19.7925	0.648896	9.53667	0.799118	11.2641	0.892034	0.000352973	0.912104	0.500037	41.885	0.636146	0.902209	0.917257
702	5.75049	0.126614	81.1889	7.96163	90.1296	36.0675	5.64572	0.00101193	0.912662	0.501414	30.0433	0.00635987	0.79791	0.828264
703	3.4658	0.115636	66.5918	5.85768	69.2738	12.9761	2.39253	0.000531464	0.91314	0.500023	33.224	0.00620757	0.71084	0.73751
704	80.0816	1.26186	15.3237	15.2237	37.1244	16.5419	1.32812	0.000148896	0.918076	0.508057	29.84	0.0342778	0.974139	0.980583
705	5.77645	1.21183	82.8935	82.787	91.1404	1.64251	0.275249	0.000100005	0.920384	0.803207	37.795	0.0608934	0.984568	0.987883
706	4.99512	0.293695	93.6853	22.6453	151.603	11.2869	3.84665	0.000613616	0.920685	0.502162	27.61	0.0129227	0.657549	0.683757
707	7.04284	0.143923	78.7288	9.49273	133.627	57.351	15.9252	0.0007532	0.920764	0.583257	26.4343	0.0058117	0.797302	0.823747
708	5.49605	3.62774	7.61551	23.2064	18.7019	37.919	8.54084	0.000931864	0.922845	0.500001	28.6067	0.0981347	0.716854	0.751588
709	35.2052	0.0285224	88.912	1.99637	155.621	1.02455	0.107699	0.000143997	0.923001	0.551204	33.552	0.00100164	0.981892	0.9869
710	5.83192	4.05069	1.30393	4.2075	2.77857	75.0015	9.54352	0.000254726	0.924691	0.620198	34.308	0.104218	0.928312	0.94058
711	98.3436	0.0426198	92.6656	3.01254	112.984	86.6936	9.16728	0.00011225	0.925249	0.533394	25.4467	0.0021088	0.98568	0.989094
712	4.98004	1.7501	10.6543	14.3419	10.8819	18.365	2.71122	0.000985759	0.926733	0.512498	31.92	0.0920993	0.8048	0.834574
713	2.39856	0.0262034	52.6749	1.05338	107.294	19.6993	1.79578	0.000104044	0.927019	0.632786	49.8267	0.000556877	0.907261	0.915337
714	57.3397	0.170367	24.0474	3.16828	20.3623	17.308	4.31352	0.000196656	0.927489	0.578907	20.7178	0.0126487	0.958365	0.966396
715	35.0809	3.227	6.49779	17.1124	8.2991	7.85905	2.02785	0.00110116	0.92756	0.500017	21.2825	0.176354	0.822862	0.853275
716	9.99417	1.33621	71.4826	81.1763	109.818	66.8375	34.2506	0.000568206	0.927584	0.50263	22.7175	0.0694437	0.674895	0.701776
717	8.61867	1.72799	65.1237	98.0786	558.852	2.25572	0.374528	0.000104963	0.929366	0.668425	32.89	0.0132571	0.940712	0.954453
718	16.8981	98.6576	0.181742	14.3418	0.764787	12.8636	2.53286	0.000156101	0.929658	0.530747	26.2033	1.36545	0.877415	0.890045
719	16.8981	98.6576	0.181742	14.3418	0.764787	12.8636	2.53286	0.000156101	0.929658	0.530747	26.2033	1.36545	0.877415	0.890045
720	15.3921	7.70592	10.1598	72.4198	123.71	98.3408	31.1688	0.000117861	0.929863	0.696862	24.6686	0.0525773	0.904455	0.921321
721	26.3112	0.0155671	89.6447	1.12546	153.499	33.5029	5.31503	0.000702892	0.930866	0.516604	24.5314	0.000612157	0.890897	0.913375
722	11.4418	0.196826	25.6169	4.54079	240.095	38.8734	13.1213	0.000375783	0.93129	0.500168	23.1571	0.00175879	0.719711	0.75422
723	87.2629	0.762634	20.7217	12.7955	20.9955	10.2346	3.83658	0.000136403	0.932065	0.611047	18.892	0.0523055	0.959772	0.966658
724	71.7821	11.817	1.1705	11.5858	11.7483	17.5823	1.98518	0.000139263	0.933318	0.50029	27.2333	0.0961778	0.926077	0.943046
725	54.3613	1.70526	5.15072	6.6911	4.37175	2.43144	0.636077	0.000309394	0.93394	0.538626	21.0822	0.123604	0.932636	0.945003
726	3.30416	2.47638	3.87968	7.42375	6.62248	9.10522	1.29832	0.000682471	0.936504	0.500003	36.13	0.0776423	0.757821	0.784854
727	14.2898	13.6941	1.80134	19.6745	2.29087	3.68785	0.413471	0.000741773	0.936942	0.5	30.9367	0.567203	0.91117	0.933094
728	3.43212	12.2055	6.06896	60.1834	16.2687	52.4585	5.09468	0.000230364	0.938352	0.620614	45.0533	0.211798	0.915391	0.930134
729	4.68779	115.732	0.820313	85.4459	6.39222	98.6613	17.057	0.000153458	0.939736	0.676248	39.18	0.819677	0.874358	0.895139
730	4.68779	115.732	0.820313	85.4459	6.39222	98.6613	17.057	0.000153458	0.939736	0.676248	39.18	0.819677	0.874358	0.895139
731	18.0165	0.385734	57.5733	18.8174	93.9616	2.52316	0.943756	0.00115816	0.940723	0.526342	21.4075	0.0185283	0.778494	0.811627
732	7.38746	7.4148	13.916	93.635	65.8987	16.6984	8.6545	0.00010472	0.942565	0.752971	28.7567	0.120488	0.867092	0.876208
733	13.9321	3.7464	9.9251	34.7375	310.483	3.38831	1.73345	0.000125941	0.942813	0.5	21.5711	0.0112184	0.694447	0.726012
734	2.48253	3.10145	17.7614	43.5276	74.496	64.157	9.98682	0.000290166	0.949134	0.497946	38.95	0.0421757	0.697766	0.718578
735	58.7731	0.0156716	90.403	1.2248	165.683	11.4644	4.57581	0.000418269	0.950719	0.64218	19.2467	0.000714805	0.914448	0.929137
736	10.6835	1.5251	41.5268	51.7206	238.858	2.52695	0.309065	0.000267833	0.953244	0.5	32.06	0.016456	0.890142	0.914445
737	4.29171	12.6837	0.758211	7.83526	2.22608	2.95119	0.719069	0.000621171	0.953873	0.5	30.8467	0.286956	0.693162	0.720987
738	73.3591	0.0149772	90.6477	1.20906	187.664	1.27044	1.18262	0.000131045	0.958097	0.643251	17.1018	0.000647855	0.919006	0.927809
739	3.57935	0.763325	7.88478	4.60771	11.9453	13.0784	1.94784	0.000799334	0.962738	0.500007	34.28	0.0284797	0.761316	0.789848
740	2.09996	1.00331	37.9828	28.6789	90.978	18.4091	2.41165	0.000244388	0.96317	0.500145	42.9067	0.0217412	0.716922	0.733555
741	66.4855	0.017026	99.8088	1.39132	123.314	5.06264	1.45634	0.000317932	0.965564	0.6392	20.4711	0.0010274	0.953381	0.963141
742	15.0129	4.14891	6.9058	24.3631	11.3621	49.3208	11.5359	0.000487715	0.96715	0.674512	25.0829	0.181265	0.929853	0.945105
743	55.8838	1.52846	3.13968	3.8877	21.4418	50.5347	5.00525	0.000154157	0.968195	0.500026	28.24	0.0174537	0.940861	0.9547
744	3.20818	0.0849733	35.1101	2.31044	54.1463	32.0504	6.46101	0.000588019	0.968772	0.501554	33.136	0.00346369	0.691143	0.716488
745	3.7767	0.326165	8.2244	2.11351	15.6231	4.97976	0.95751	0.000877947	0.970234	0.5	31.98	0.010806	0.725547	0.756665
746	4.92991	3.34637	0.630212	1.59569	1.69724	33.1961	3.68835	0.000161568	0.970778	0.595175	36.02	0.0680966	0.929348	0.939228
747	26.3617	0.0726797	38.9753	2.53966	167.108	83.6478	36.3307	0.000737962	0.972411	0.5	19.8422	0.00160915	0.742205	0.774632
748	2.99311	0.913017	18.9481	13.8825	62.1629	7.26672	1.05179	0.000201767	0.975288	0.647429	40.19	0.0154654	0.876473	0.89061
749	1.89161	0.515483	7.96438	3.03774	35.1945	4.16804	0.426136	0.000162415	0.977322	0.500188	48.4733	0.00539008	0.771978	0.78824
750	98.5757	21.4857	6.04012	99.9842	3.08276	1.00149	0.0469016	0.000101663	0.980199	0.508205	52.88	1.61809	0.995279	0.99713
751	80.8151	0.0667794	37.611	2.16879	110.224	2.64846	0.666536	0.000476682	0.981376	0.608144	21.785	0.00202842	0.917483	0.935784
752	3.92668	0.157168	20.3751	2.21719	14.8576	64.7898	4.9116	0.000367604	0.981487	0.500016	40.695	0.00926382	0.90757	0.922414
753	5.10554	5.01726	4.68798	19.6966	15.4921	15.5126	3.27212	0.000838416	0.982565	0.500268	29.2733	0.106166	0.725274	0.762203
754	5.10554	5.01726	4.68798	19.6966	15.4921	15.5126	3.27212	0.000838416	0.982565	0.500268	29.2733	0.106166	0.725274	0.762203
755	25.9502	23.3489	1.0995	20.5404	1.49883	1.27841	0.202321	0.000537817	0.982613	0.541932	27.9257	0.971207	0.936119	0.952314
756	21.3577	30.5449	1.86322	43.7242	1.1249	4.70016	0.260034	0.000256255	0.982686	0.504813	42.025	1.86206	0.983208	0.988866
757	34.9343	0.0313111	42.3199	1.17114	184.242	22.837	7.74238	0.000760942	0.983076	0.500035	20.2511	0.000676423	0.771955	0.80619
758	4.61857	96.5439	0.601974	51.2058	7.4011	8.0768	1.35244	0.000273033	0.984964	0.5	33.82	0.498671	0.736825	0.779798
759	28.5031	13.14	2.28813	24.9663	4.25184	2.19546	0.359779	0.0010046	0.985685	0.500184	26	0.483667	0.872114	0.902946
760	28.5031	13.14	2.28813	24.9663	4.25184	2.19546	0.359779	0.0010046	0.985685	0.500184	26	0.483667	0.872114	0.902946
761	0.766953	31.3983	2.68692	62.8616	1.22428	1.99649	0.0480992	0.00016909	0.987871	0.606999		0.983712	0.944123	0.95236
762	3.10819	20.5677	2.17348	34.5349	1.90086	7.02164	0.452626	0.000835488	0.989746	0.5	53.16	0.843049	0.886396	0.911687
763	24.3107	0.987659	43.6233	39.0307	167.491	6.68517	2.57149	0.000371422	0.990599	0.683811	21.665	0.0238527	0.904294	0.921856
764	80.1698	1.53956	78.4098	96.0296	183.301	8.11718	0.687474	0.000119935	0.991488	0.564976	31	0.0492078	0.98444	0.98889
765	13.1764	1.44674	58.1621	75.7068	165.216	99.9671	87.9145	0.000169237	0.991978	0.606403	22.2475	0.0474035	0.763115	0.777596
766	1.70954	7.98233	5.46609	33.2054	13.9302	2.75856	0.409286	0.00026974	0.992303	0.500045	47.0267	0.164122	0.67795	0.695776
767	25.241	1.83471	6.65042	9.18072	5.49976	83.423	21.8975	0.000575568	0.992556	0.50012	19.202	0.147889	0.842	0.867588
768	94.5953	0.0898005	46.3781	3.26175	109.896	9.54271	1.00995	0.000252886	0.994059	0.517623	26.5829	0.00280026	0.960917	0.970619
769	4.82286	0.239035	53.6077	11.0527	223.414	36.9144	17.7996	0.000296323	0.994213	0.500979	27.8033	0.004967	0.620945	0.638239
770	15.4362	2.76713	34.0343	73.3009	23.0095	1.40878	0.268704	0.000103351	0.99424	0.729385	28.66	0.240357	0.992098	0.994437
771	13.6085	0.701265	83.8065	45.3071	69.1288	15.4035	5.64649	0.00036005	0.99544	0.50089	21.665	0.0621957	0.744006	0.777497
772	5.04789	1.39908	2.21771	2.66656	15.3344	13.2679	4.26364	0.000422174	0.99573	0.5	27.2733	0.0165245	0.66958	0.698935
773	4.50286	0.0967328	68.9605	4.46723	35.4696	5.31076	0.51498	0.000272595	0.997602	0.500027	36.54	0.00838866	0.892583	0.9112
774	4.45989	0.109113	40.9281	3.87184	247.033	9.1811	2.8794	0.000139884	0.999162	0.709427	31.724	0.00133881	0.852037	0.864867
775	2.86269	0.995987	94.9823	67.6884	72.5727	5.02794	0.676912	0.000653167	0.999616	0.5	37.72	0.0665923	0.761931	0.791511
776	20.2754	25.523	3.29061	71.0421	4.8655	11.7361	1.1904	0.000788724	1.00101	0.535537	31.97	1.01449	0.923891	0.946717
777	9.16148	4.39691	8.58607	28.769	6.52003	40.5594	3.80814	0.000236044	1.00169	0.625799	35.415	0.302263	0.980921	0.986419
778	9.16148	4.39691	8.58607	28.769	6.52003	40.5594	3.80814	0.000236044	1.00169	0.625799	35.415	0.302263	0.980921	0.986419
779	2.99267	9.73379	1.89032	14.3996	2.87216	3.11869	0.827384	0.000150815	1.00299	0.500048	35.265	0.42695	0.631424	0.651402
780	49.4402	20.0086	0.28724	5.25895	5.22354	1.33437	0.843517	0.000183991	1.00414	0.5	18.332	0.1178	0.745661	0.77152
781	32.9199	1.70348	1.85888	2.66717	16.197	2.93741	0.47166	0.00022483	1.00745	0.530903	26.1343	0.0166187	0.901331	0.923907
782	3.99769	4.42586	2.16038	7.45078	5.85498	91.5526	8.92795	0.000236494	1.00755	0.597497	40.595	0.0868231	0.924505	0.93822
783	7.45058	1.76476	1.56976	2.25322	14.7745	74.2408	8.27636	0.000120969	1.00871	0.566796	33.952	0.0120052	0.919929	0.937419
784	4.5477	14.2395	4.08577	42.8705	2.67931	10.0784	0.225823	0.000111682	1.01315	0.511963	90.24	0.639485	0.990504	0.993602
785	14.7419	10.3137	1.77694	15.8221	5.4556	10.8396	1.6507	0.000117436	1.01384	0.740613	31.43	0.251639	0.980323	0.985779
786	55.9207	1.19116	24.0827	25.8296	101.763	3.27914	0.745654	0.000117654	1.01506	0.760928	24.7743	0.028224	0.979341	0.984956
787	60.5397	2.65004	6.82501	13.7376	14.451	10.4599	0.661351	0.000103264	1.01602	0.51197	34.352	0.0853101	0.98653	0.990356
788	34.8308	1.30236	48.4208	54.2663	171.705	26.6979	6.41204	0.000775965	1.01774	0.527962	21.9575	0.0331622	0.83615	0.867933
789	2.09914	3.4803	10.4434	28.0039	48.2093	57.1127	9.02557	0.000199379	1.01848	0.500182	40.835	0.0457044	0.683113	0.699466
790	17.9976	1.32297	1.39261	1.50048	5.3262	30.5652	5.75082	0.000595922	1.01943	0.500005	24.155	0.0274129	0.835349	0.864639
791	12.2022	2.05921	8.17571	13.6026	13.3016	16.4922	3.46506	0.00138925	1.01954	0.5	24.5629	0.0938503	0.798571	0.835613
792	3.18392	66.1207	0.698393	36.5126	0.744936	2.0405	0.0621707	0.000145132	1.02264	0.567372	101.1	1.58956	0.979887	0.98652
793	44.7407	2.38233	16.8507	32.0439	76.1349	1.32572	0.14428	0.00022472	1.02328	0.500354	32.112	0.0414363	0.950241	0.963894
794	19.1862	1.29236	38.1227	38.8687	37.9106	6.97382	1.27599	0.000393838	1.02354	0.648206	25.3543	0.0883268	0.962905	0.972595
795	22.1967	9.31924	7.96875	66.79	56.3235	13.2442	2.59657	0.000161475	1.02382	0.694633	27.0714	0.119033	0.948817	0.961899
796	70.3247	0.66993	79.9026	40.2875	57.8838	1.531	0.547355	0.000176168	1.02478	0.557335	19.8422	0.0625748	0.948963	0.959352
797	6.34813	1.81438	56.3462	82.868	109.204	2.2344	0.439757	0.00137959	1.02598	0.50072	28.9033	0.0647619	0.781804	0.823002
798	48.0942	5.35355	1.98148	8.12655	2.594	2.80954	0.433878	0.000254424	1.02623	0.572529	24.9086	0.271305	0.970198	0.97752
799	8.78997	1.6566	6.59736	9.17266	26.4091	1.2617	0.194177	0.000205666	1.02632	0.654911	34.665	0.0288909	0.954616	0.96715
800	24.3672	0.0325631	40.3432	1.01181	36.3265	5.42915	1.12926	0.000241683	1.02879	0.653198	23.7	0.00246929	0.973337	0.979899
801	2.41934	0.574333	12.064	5.26703	37.341	4.62456	0.647714	0.000458561	1.02988	0.500046	39.51	0.0107151	0.741835	0.767282
802	7.76123	0.177019	24.9603	3.49554	52.432	37.9596	5.89671	0.000988723	1.03513	0.5	28.26	0.0058052	0.823394	0.85674
803	16.7055	0.0332853	67.3564	1.8182	162.3	1.8763	0.311427	0.000641479	1.03943	0.547961	27.6467	0.0010407	0.907062	0.930148
804	4.94369	12.021	1.67681	16.4333	3.33619	12.3267	2.48163	0.00124449	1.0395	0.50019	30.208	0.416752	0.724878	0.763309
805	16.8559	6.92938	1.66666	9.77169	9.29523	3.56681	0.43574	0.000112243	1.03978	0.654471	33.372	0.0977426	0.970822	0.979193
806	1.064	36.2874	1.25641	34.3573	1.21911	1.62743	0.12731	0.000442613	1.04188	0.5026	84.46	1.19484	0.707569	0.72974
807	4.85993	1.84375	47.6272	66.4916	39.8228	23.7764	5.04829	0.00101834	1.04359	0.540054	29.184	0.143615	0.763141	0.798257
808	2.06644	4.2333	20.4874	57.3387	7.17228	5.01564	0.251513	0.000118441	1.04506	0.531386	63.65	0.369939	0.9293	0.941788
809	2.77994	35.3624	1.22852	32.3755	0.722699	1.88176	0.0398496	0.000189429	1.04624	0.500014		1.28731	0.981498	0.987598
810	85.1704	57.5773	1.13992	55.4361	2.47543	3.01371	0.183846	0.000335568	1.04687	0.520302	41.4267	1.63606	0.96399	0.976838
811	29.6447	0.682419	26.9165	14.3479	48.0525	56.5577	7.12383	0.000536368	1.04714	0.531283	26.1567	0.0280584	0.933924	0.950308
812	8.75292	0.425916	14.2116	5.50409	99.7556	56.621	45.7722	0.000263122	1.04793	0.502856	23.5525	0.00629019	0.637626	0.654884
813	4.65104	6.23497	2.88462	11.914	1.27997	6.492	0.501258	0.000301458	1.04896	0.5	40.66	0.562217	0.927521	0.942089
814	45.1735	0.604227	11.3319	5.52007	37.7839	1.56066	0.189926	0.000212241	1.05079	0.567954	30.452	0.0149266	0.966866	0.976416
815	62.7944	0.0146703	93.3492	1.05081	198.374	17.5817	1.63938	0.000196016	1.05124	0.53355	28.3033	0.000514988	0.974528	0.981355
816	62.7944	0.0146703	93.3492	1.05081	198.374	17.5817	1.63938	0.000196016	1.05124	0.53355	28.3033	0.000514988	0.974528	0.981355
817	62.7944	0.0146703	93.3492	1.05081	198.374	17.5817	1.63938	0.000196016	1.05124	0.53355	28.3033	0.000514988	0.974528	0.981355
818	43.1471	0.951108	40.6299	29.8349	54.429	3.46966	0.407558	0.000184651	1.0513	0.590497	28.0967	0.050244	0.983537	0.988333
819	3.11958	200.391	0.139637	23.3502	1.87933	19.8842	2.35003	0.000178263	1.05411	0.500651	41.86	0.829758	0.759096	0.794888
820	30.047	3.96502	13.5049	47.0237	32.8223	2.6829	0.835339	0.0005156	1.05577	0.685095	22.3375	0.149121	0.927701	0.944646
821	5.9296	5.23147	4.36326	17.0578	7.38396	1.24142	0.106316	0.000400986	1.05592	0.500952	44.225	0.155388	0.943571	0.958925
822	5.42905	0.0204928	65.9719	1.06279	95.6178	34.0874	8.34503	0.00135571	1.05626	0.500021	26.93	0.00106888	0.717157	0.754201
823	5.86485	0.0370365	74.0849	2.02439	171.85	4.4268	0.331986	0.000281866	1.05792	0.500098	40.8	0.000843736	0.941043	0.954871
824	16.6219	0.755612	19.7909	12.0891	148.229	3.19374	0.319516	0.000124828	1.05809	0.553687	34.32	0.00755071	0.95337	0.966082
825	28.8282	1.05621	34.9628	30.8879	97.2689	40.9994	9.33272	0.00107769	1.05932	0.5	22.165	0.0338793	0.813946	0.849921
826	41.1251	0.0316147	49.7039	1.24446	245.194	16.2442	1.53183	0.000196808	1.06501	0.517044	29.7467	0.000529244	0.952364	0.964834
827	9.86767	0.187022	28.7597	4.45393	119.989	15.0509	2.07587	0.000273866	1.06819	0.617707	30.956	0.00337121	0.935684	0.951789
828	3.48613	0.813172	90.0012	58.6763	425.38	1.03947	0.133006	0.000114492	1.06852	0.682692	46.1	0.00992399	0.958161	0.968101
829	3.48613	0.813172	90.0012	58.6763	425.38	1.03947	0.133006	0.000114492	1.06852	0.682692	46.1	0.00992399	0.958161	0.968101
830	4.06727	1.92914	57.3626	83.1755	106.691	1.2568	0.0979679	0.00015965	1.0699	0.596584	52.6733	0.0511002	0.974226	0.981192
831	4.06727	1.92914	57.3626	83.1755	106.691	1.2568	0.0979679	0.00015965	1.0699	0.596584	52.6733	0.0511002	0.974226	0.981192
832	22.3298	4.43023	4.21075	15.0842	16.3956	5.80506	0.602529	0.000247079	1.07046	0.556682	31.676	0.0889057	0.952641	0.965858
833	94.9438	0.016754	92.4824	1.0672	54.9433	1.08322	0.276711	0.000105401	1.07112	0.500085	21.7825	0.00172417	0.977611	0.982888
834	10.133	256.042	0.190217	40.1495	0.692995	2.89289	0.149028	0.000103441	1.0736	0.548142	55.9067	2.85531	0.972062	0.981571
835	16.8817	25.9233	1.5645	31.8471	1.75233	9.61702	0.64655	0.000576908	1.07389	0.500057	37.665	1.18948	0.953525	0.968635
836	2.86351	118.425	0.218178	21.8926	2.16436	1.65521	0.331461	0.000327465	1.07551	0.5	38.652	0.789598	0.680821	0.71893
837	4.73862	1.7069	11.1695	15.4726	39.2006	3.51212	0.428024	0.000153095	1.07565	0.688545	39.97	0.0308683	0.961255	0.970572
838	37.6256	37.3006	0.773536	24.7886	2.88993	5.02747	0.92972	0.000791839	1.08002	0.5	23.9175	0.816788	0.840239	0.876205
839	16.9682	13.755	7.04843	71.5375	3.30835	4.9862	0.532152	0.000442304	1.08245	0.560907	31.696	1.34321	0.975743	0.983939
840	44.4873	0.992332	19.4825	14.5966	20.7845	7.95155	1.36627	0.000598003	1.08326	0.547837	23.095	0.0671219	0.939736	0.95459
841	7.80558	29.662	1.98814	47.7335	2.43656	57.1883	2.97194	0.000256629	1.08557	0.602163	54.0067	1.1387	0.978573	0.986275
842	10.6176	1.57909	20.5517	23.7988	13.9337	5.0809	0.838556	0.000449761	1.08594	0.624069	27.67	0.143655	0.954363	0.966144
843	39.0143	42.5486	0.755482	27.1674	1.96321	23.7593	5.55405	0.000514818	1.08669	0.583317	22.4275	1.25021	0.898973	0.919327
844	9.62143	5.92278	2.71338	13.3123	5.20636	11.8066	3.94131	0.00141114	1.08864	0.5	23.4314	0.268082	0.716201	0.754377
845	24.4968	16.5051	3.21989	46.6137	8.01581	90.0273	19.7326	0.000464685	1.08941	0.684042	24.8171	0.562906	0.938644	0.954656
846	15.6153	2.91305	4.40986	10.9638	22.5268	4.43399	1.05301	0.000788182	1.09055	0.500069	23.8325	0.0522763	0.787917	0.828719
847	38.8471	0.124942	52.4817	5.26941	84.7928	1.5822	0.315805	0.000450085	1.091	0.624433	24.805	0.0063688	0.957677	0.969467
848	7.71999	0.138732	21.5157	2.38312	33.0966	4.14737	0.974669	0.0011802	1.09354	0.574498	26.25	0.00698289	0.837533	0.8691
849	7.15114	0.0540078	30.178	1.1754	24.377	55.9578	11.5555	0.00100996	1.09509	0.507632	25.9429	0.0046343	0.786325	0.821497
850	38.0726	13.2543	0.462688	4.79149	2.00469	18.9293	3.01761	0.000383439	1.09669	0.500087	23.6771	0.249739	0.888761	0.910203
851	3.36532	1.26305	82.0089	86.6298	431.319	45.052	16.1717	0.000138438	1.1053	0.600871	32.3733	0.0204209	0.72143	0.733914
852	22.2539	0.0535759	74.5977	3.03652	114.902	6.47835	0.699572	0.000295176	1.1059	0.570144	29.53	0.00252305	0.971333	0.979508
853	75.3212	0.0264153	50.0601	1.20511	171.322	1.23716	2.07163	0.000102258	1.10708	0.519851	16.1909	0.000887551	0.800537	0.812654
854	1.74237	36.1054	1.49715	42.7607	9.75669	1.18738	0.155764	0.000115368	1.10709	0.671418	55.4667	0.279343	0.885946	0.901274
855	9.52048	0.0660686	65.7349	3.9411	373.841	18.6866	19.2271	0.000204459	1.10955	0.502732	23.345	0.00129793	0.631344	0.645587
856	9.75607	37.244	0.608102	18.5578	4.05167	5.5779	0.488141	0.000135242	1.11395	0.584742	40	0.374	0.954567	0.968224
857	10.7403	0.921626	4.31052	2.97963	4.80331	1.68044	0.431034	0.00135554	1.11448	0.526181	24.6114	0.0626629	0.827599	0.861018
858	18.8202	0.422438	25.4551	10.1013	184.619	1.1046	2.05219	0.00010451	1.1165	0.548177	21.0175	0.00689153	0.704077	0.714425
859	5.08576	15.0224	2.80066	37.3171	21.2357	41.9527	21.5784	0.000351127	1.11665	0.5	27.5667	0.198369	0.614451	0.636579
860	17.0714	15.9334	0.713013	9.56913	3.18331	11.3214	2.87539	0.000811577	1.11765	0.500075	22.8971	0.327504	0.780608	0.818237
861	6.90607	11.8028	1.18405	11.7569	6.06738	12.8491	2.83185	0.000787405	1.11805	0.500513	26.91	0.194537	0.746952	0.789423
862	6.92368	35.4585	0.0993759	2.77197	1.45987	5.70748	1.48031	0.00017041	1.11929	0.500088	25.7229	0.209826	0.749765	0.774023
863	14.2438	8.86891	1.94638	14.4342	24.3129	45.9165	5.86549	0.000132453	1.12044	0.581785	30.24	0.0602209	0.926404	0.945533
864	2.38582	0.190631	21.6295	3.01595	107.303	3.99019	0.391213	0.000261988	1.12412	0.504842	44.41	0.00209518	0.831623	0.855061
865	91.1958	7.93736	7.49682	46.0177	22.8366	1.71576	0.114368	0.00019297	1.12518	0.500006	40.805	0.235144	0.978469	0.985755
866	38.6299	24.9385	3.75304	69.3969	1.82524	67.1254	5.43831	0.00012082	1.12551	0.565399	33.692	2.21935	0.994017	0.996187
867	2.32084	1.81098	15.0986	21.3823	100.286	83.3747	17.1842	0.000242368	1.12612	0.500208	36.21	0.0207155	0.659478	0.679096
868	2.91893	4.04459	0.708647	2.29088	7.47557	1.75275	0.327215	0.00016255	1.1294	0.613675	37.016	0.026811	0.842059	0.865196
869	59.1591	5.52546	7.82799	35.0055	13.8907	1.74515	0.203127	0.000140076	1.13078	0.651328	31.8433	0.259673	0.989587	0.993236
870	3.94655	61.3684	1.07724	51.9658	0.853279	33.418	0.803861	0.000365855	1.13105	0.507003	92.87	2.14018	0.968398	0.980115
871	6.13975	2.35164	9.81903	15.8133	6.05893	6.47417	0.737768	0.00103865	1.13267	0.500007	32.124	0.209962	0.889428	0.915396
872	32.5419	0.127455	52.2973	5.04396	74.3103	9.77368	1.18216	0.000271849	1.13786	0.585908	27.0714	0.00687774	0.975735	0.982695
873	3.96614	2.42001	45.4098	94.3292	591.98	54.7457	17.6245	0.000167731	1.14236	0.61254	30.096	0.0165864	0.763013	0.784776
874	2.404	0.0620095	41.2679	1.79624	60.6629	23.0862	1.97912	0.000338067	1.15032	0.560836	45.645	0.00222262	0.887632	0.902866
875	2.14485	7.41622	2.68782	14.928	4.96785	18.2923	3.72194	0.000148866	1.15075	0.50004	38.965	0.286459	0.640974	0.659494
876	2.89785	0.282718	13.468	2.73206	26.7934	30.6486	3.10506	0.000637423	1.15099	0.500036	39.275	0.00833621	0.826159	0.851992
877	18.0022	86.2945	0.334232	25.3899	2.37816	4.26516	0.941617	0.000132676	1.15316	0.726588	27.2433	1.03913	0.955805	0.967217
878	4.47835	267.743	0.22208	51.9833	1.60974	1.18685	0.1989	0.00013031	1.16113	0.720044	45.525	2.11966	0.936799	0.953253
879	3.03863	0.285698	14.4276	3.15419	41.9534	7.03057	1.21359	0.000877344	1.16513	0.500149	33.52	0.00725974	0.731473	0.766383
880	91.5529	1.40133	63.4658	77.1631	550.376	1.62676	0.25513	0.000109279	1.16539	0.670681	29.0667	0.0200299	0.975675	0.983657
881	14.5523	19.2454	5.06757	82.0574	6.71624	52.2717	8.68511	0.000448426	1.16695	0.712416	29.28	1.0516	0.966289	0.976979
882	31.3519	0.151664	28.0085	3.21228	29.6223	8.57382	2.46915	0.000909121	1.16804	0.545566	20.6311	0.0120647	0.876103	0.901465
883	16.8954	4.5597	8.73465	35.7312	43.5494	62.4978	17.983	0.000249893	1.17176	0.74833	24.7	0.0955972	0.9465	0.959566
884	84.5968	0.337443	56.6833	17.7896	361.952	2.51308	1.21278	0.000137081	1.17879	0.796883	19.8044	0.00711605	0.967299	0.974692
885	48.509	272.516	0.311376	79.3211	5.41319	8.79174	1.79127	0.000140641	1.1826	0.643603	25.1114	1.58154	0.916316	0.939705
886	22.035	0.540979	11.3834	5.63253	99.2843	86.1131	25.6483	0.000108736	1.18314	0.789984	24.5743	0.00722501	0.965558	0.974163
887	21.2964	14.197	0.461076	5.79497	14.5202	1.24028	0.400135	0.000201368	1.1848	0.500005	22.7686	0.0509891	0.77014	0.816833
888	21.2964	14.197	0.461076	5.79497	14.5202	1.24028	0.400135	0.000201368	1.1848	0.500005	22.7686	0.0509891	0.77014	0.816833
889	3.09386	2.89422	8.59327	16.2	6.32009	78.8452	3.05804	0.000179648	1.18516	0.501867	58.9067	0.157769	0.974216	0.979866
890	2.15774	1.21998	83.9979	75.0396	588.882	9.10363	0.808202	0.000112813	1.18559	0.582076	48.4467	0.00976735	0.890321	0.904847
891	91.3499	0.248714	20.5636	4.60295	110.036	59.5961	17.5998	0.000184313	1.18623	0.749477	21.29	0.00590638	0.966014	0.974768
892	91.3499	0.248714	20.5636	4.60295	110.036	59.5961	17.5998	0.000184313	1.18623	0.749477	21.29	0.00590638	0.966014	0.974768
893	33.1284	0.0216873	60.481	1.18341	190.718	35.3846	25.0334	0.000163267	1.19305	0.780978	19.272	0.000802784	0.956432	0.963415
894	19.9935	1.63154	13.2693	16.2114	87.1538	53.595	3.40652	0.00011176	1.19368	0.500285	37.235	0.0196169	0.966356	0.975994
895	4.58081	3.86165	3.6113	10.9397	6.31395	12.773	3.41289	0.00153367	1.19645	0.500932	27.67	0.191162	0.688985	0.728802
896	2.9306	9.6553	7.89679	58.2976	105.081	8.3296	0.869503	0.000114352	1.19875	0.56132	41.64	0.0463505	0.877376	0.899985
897	83.698	2.27605	32.8918	65.9332	78.006	23.4766	24.3563	0.000130525	1.19893	0.614848	16.4818	0.107573	0.91065	0.920381
898	9.52129	21.9053	0.221926	3.64987	1.09263	4.95022	1.41798	0.00018996	1.2018	0.57736	24.34	0.398109	0.84899	0.862164
899	5.31863	7.28607	6.11221	34.46	6.52409	6.36375	1.2	0.00258553	1.2034	0.5	25.2029	0.502298	0.751987	0.802397
900	2.21657	0.442559	55.3266	17.3101	123.695	3.97486	0.429718	0.00062208	1.20362	0.500043	42.81	0.0116914	0.803709	0.830847
901	42.1637	0.450931	8.24421	3.30713	226.439	6.03347	1.61377	0.000160871	1.20416	0.563808	21.9375	0.00206151	0.856435	0.888507
902	39.1711	0.235928	31.6629	5.24007	31.1041	35.773	5.16598	0.000629845	1.20439	0.504592	23.4971	0.0178113	0.939061	0.954345
903	1.89728	0.875714	70.7103	38.6793	46.417	5.04881	0.291306	0.000182246	1.20557	0.5001	57.04	0.0544807	0.90165	0.915029
904	39.295	0.147363	48.0987	5.28432	132.889	3.84454	0.373413	0.000316965	1.21537	0.510544	30.016	0.00459668	0.960068	0.971707
905	10.9067	1.61536	12.7963	17.9375	38.7794	1.75123	0.9766	0.00148926	1.21784	0.500072	21.3	0.0602303	0.686334	0.72773
906	10.9067	1.61536	12.7963	17.9375	38.7794	1.75123	0.9766	0.00148926	1.21784	0.500072	21.3	0.0602303	0.686334	0.72773
907	10.9067	1.61536	12.7963	17.9375	38.7794	1.75123	0.9766	0.00148926	1.21784	0.500072	21.3	0.0602303	0.686334	0.72773
908	2.15202	3.13748	15.6111	32.8946	11.9381	7.78758	0.71941	0.000910287	1.21988	0.5	45.0133	0.212587	0.810428	0.840494
909	8.53355	0.0166071	92.1236	1.13518	95.792	1.16867	0.149151	0.000167328	1.2234	0.68004	37.35	0.00114131	0.990275	0.99369
910	3.36745	9.19964	7.59925	52.124	5.13111	3.71084	0.292822	0.000132172	1.22946	0.738148	54.9	0.682409	0.990015	0.993008
911	60.106	0.0320812	50.9686	1.19457	82.2835	44.1152	4.28903	0.000134174	1.23189	0.569204	27.6467	0.00165544	0.988466	0.991954
912	60.106	0.0320812	50.9686	1.19457	82.2835	44.1152	4.28903	0.000134174	1.23189	0.569204	27.6467	0.00165544	0.988466	0.991954
913	20.1572	0.457144	17.4701	6.82965	54.0842	1.50147	0.365418	0.000367362	1.23329	0.717289	26.1467	0.015533	0.959477	0.971904
914	70.7958	0.215537	79.359	14.8633	960.705	8.6653	2.38066	0.00046574	1.23518	0.500023	20.6489	0.00228827	0.807447	0.846964
915	6.8082	1.42061	30.9807	38.2762	174.523	1.16384	0.31079	0.000198612	1.23549	0.77374	31.18	0.0236179	0.954568	0.967227
916	78.8963	0.330403	75.56	23.4504	613.694	1.77286	1.25127	0.000169252	1.2413	0.758212	18.37	0.00595566	0.94333	0.953862
917	94.1833	37.3274	0.366132	10.0018	1.03065	16.1583	1.8773	0.000149676	1.24497	0.526506	24.9514	0.982963	0.9727	0.979362
918	9.14696	13.8761	6.11335	67.7106	23.9701	11.6516	1.23605	0.000684371	1.24776	0.5	33.144	0.276168	0.879524	0.913895
919	18.7812	1.70203	16.6179	26.316	205.812	9.75716	6.81986	0.000276446	1.25348	0.614859	20.0756	0.0179716	0.812211	0.836704
920	1.52214	23.2584	1.476	22.0932	0.388398	21.3253	0.350139	0.000146413	1.25735	0.506577		1.69731	0.985166	0.989012
921	86.0513	12.641	1.0231	9.86153	3.79714	5.36376	0.454559	0.000208861	1.26184	0.533277	31.444	0.324493	0.972032	0.980994
922	86.0513	12.641	1.0231	9.86153	3.79714	5.36376	0.454559	0.000208861	1.26184	0.533277	31.444	0.324493	0.972032	0.980994
923	47.3478	0.0355274	53.4994	1.56962	126.936	6.76113	1.69044	0.000603764	1.26276	0.651351	21.855	0.00162863	0.937598	0.954321
924	17.8498	402.172	0.0750748	26.7001	2.65617	4.84236	0.899097	0.000147197	1.26844	0.5	26.0229	1.10227	0.807744	0.854212
925	15.2257	0.0721718	26.0135	1.66224	74.0746	46.3497	28.3996	0.000153716	1.26993	0.824181	22.18	0.00291162	0.959695	0.966178
926	75.941	113.929	0.462964	44.3965	1.72829	23.7147	10.0873	0.000120352	1.27049	0.564538	22.31	2.70653	0.939604	0.946811
927	7.74368	14.8186	8.98805	98.7939	5.05948	38.5569	1.33629	0.000157517	1.27113	0.602761	65.7667	1.23068	0.994314	0.996832
928	8.65583	202.832	0.120365	21.1318	2.22844	9.18164	1.79389	0.000230471	1.2736	0.542495	28.1133	0.992685	0.811628	0.852922
929	14.3785	7.58847	1.53335	9.32184	4.02162	10.839	2.53361	0.00151544	1.27446	0.500987	23.355	0.286043	0.789955	0.832844
930	4.25328	34.2062	0.476224	12.8678	2.70966	11.5569	1.54069	0.000620624	1.27569	0.500019	34.06	0.458716	0.798535	0.840825
931	20.219	105.051	0.817124	77.5042	3.77915	3.59129	0.978533	0.000103121	1.27578	0.828903	27.9543	2.07485	0.9805	0.986199
932	3.39174	39.4102	0.979626	30.2786	6.40802	2.41572	0.218801	0.000169565	1.27954	0.603493	49.4067	0.369383	0.93826	0.956443
933	16.3696	0.090283	55.3887	4.19203	118.282	4.637	2.94887	0.00123945	1.27992	0.5	19.3978	0.0050137	0.711998	0.747377
934	14.0709	163.722	0.493025	62.8912	0.644331	1.33805	0.15003	0.000279159	1.28052	0.54706	54.88	5.65484	0.959559	0.969522
935	6.20619	0.0821284	55.0196	3.23386	91.4223	47.1277	5.35547	0.00107932	1.28547	0.5	31.27	0.00369761	0.876624	0.905971
936	4.11265	12.5079	4.33297	43.6421	5.89635	32.7112	6.86048	0.000304932	1.28888	0.785995	36.065	0.686543	0.936524	0.947771
937	45.1781	0.0192649	83.1881	1.45635	353.226	52.8234	67.3362	0.000290026	1.29411	0.570453	16.9909	0.000619603	0.815181	0.831191
938	2.97529	0.370291	9.46419	2.77695	103.485	74.7007	16.0895	0.000381513	1.30033	0.500371	31.3533	0.00319377	0.688209	0.723916
939	16.7912	0.545128	18.1009	7.45155	20.3247	2.38445	1.03395	0.00153459	1.30147	0.502912	20.3422	0.0487256	0.757486	0.799347
940	1.39852	5.57558	3.69839	13.3166	4.15153	11.2258	0.85791	0.000271734	1.30476	0.500033	55.9067	0.248898	0.791026	0.810218
941	61.7003	0.166499	91.5702	11.0732	207.503	17.3295	1.86552	0.000512346	1.3072	0.500116	26.1667	0.00685157	0.946673	0.961775
942	24.9861	34.3834	2.2139	59.4998	2.19574	80.765	5.10136	0.000619058	1.31198	0.541333	37.78	2.06671	0.968658	0.981196
943	7.47398	4.48451	1.42784	5.06383	5.71339	9.74522	2.0155	0.00113804	1.31511	0.500417	26.0886	0.110567	0.776833	0.82113
944	6.26678	8.7674	1.98792	12.7513	2.22562	25.015	6.04632	0.00145281	1.3152	0.5	26.5333	0.670042	0.729591	0.769873
945	1.6944	0.0294467	54.635	1.11877	127.125	4.59089	0.794206	0.000360885	1.32944	0.502175	39.96	0.000975158	0.682257	0.703721
946	15.8937	1.2602	66.2195	52.1926	36.9693	5.41251	0.540566	0.00028439	1.33297	0.499812	29.03	0.138825	0.980723	0.986867
947	9.94036	0.324673	38.5662	8.39378	27.6962	13.168	3.01009	0.00101353	1.33419	0.508212	23.6743	0.0368952	0.813441	0.852242
948	4.61166	1.19097	63.2187	61.0906	151.961	49.3303	24.6618	0.000776072	1.34955	0.500006	25.72	0.0571574	0.626792	0.656089
949	99.3565	1.28764	99.8902	98.5534	991.079	1.0154	0.10306	0.000100495	1.36376	0.544158	37.65	0.0166751	0.977648	0.985665
950	6.69641	1.7328	25.0408	30.6955	44.6896	1.78186	0.154752	0.000402646	1.36378	0.54334	41.99	0.0698226	0.96505	0.976762
951	12.752	2.43918	14.081	24.8097	70.6802	37.0945	2.03953	0.000107839	1.36471	0.533007	43.085	0.0404185	0.978973	0.985864
952	11.6167	1.93269	51.3212	86.9428	332.221	8.03575	1.82873	0.000163594	1.36588	0.779901	28.4	0.0348563	0.968249	0.977916
953	16.0507	5.0129	4.67306	16.2058	3.53988	23.4816	5.65818	0.00124874	1.36977	0.500028	22.5825	0.541934	0.827599	0.864987
954	1.34409	5.47984	12.7666	48.1848	34.3609	3.72174	0.518332	0.000402479	1.37954	0.500048	47.1133	0.143979	0.689681	0.711859
955	44.5014	891.387	0.112283	89.901	2.18643	67.0221	5.67379	0.000137109	1.38877	0.500001	31.864	3.74538	0.911872	0.94306
956	15.2686	0.250454	13.3253	2.49096	127.021	30.5482	2.88555	0.000223305	1.39028	0.5	31.356	0.00257982	0.924461	0.94598
957	6.0773	0.0639046	30.4794	1.67224	365.33	2.07178	0.638558	0.000423138	1.39042	0.608478	26.5033	0.00061087	0.818506	0.858751
958	1.93524	75.4234	0.805166	46.7708	0.857843	3.0664	0.0955258	0.000129852	1.39788	0.675847	119.14	2.26165	0.987465	0.992269
959	1.93524	75.4234	0.805166	46.7708	0.857843	3.0664	0.0955258	0.000129852	1.39788	0.675847	119.14	2.26165	0.987465	0.992269
960	45.5886	0.200962	20.8765	3.08939	76.5596	50.6527	5.53205	0.00052562	1.39854	0.500617	26.6057	0.00587163	0.931294	0.951105
961	69.4909	12.8884	0.453266	4.19188	2.11576	11.2981	1.41989	0.000301171	1.41542	0.510704	24.8029	0.284182	0.941514	0.9564
962	69.4909	12.8884	0.453266	4.19188	2.11576	11.2981	1.41989	0.000301171	1.41542	0.510704	24.8029	0.284182	0.941514	0.9564
963	3.13822	0.563805	76.5454	30.4526	74.2691	29.2433	5.93553	0.000213706	1.42041	0.676064	32.7	0.0482228	0.867143	0.888329
964	71.5518	3.68908	0.633912	1.97167	3.9967	2.07424	1.19323	0.000310837	1.43288	0.639591	18.016	0.0823981	0.900587	0.916648
965	4.79259	16.9531	0.423809	5.32097	1.57714	12.6951	3.89587	0.00058451	1.44589	0.509541	26.5733	0.500598	0.702831	0.727797
966	3.86146	0.691645	6.26715	2.98227	7.28452	8.40384	2.1515	0.00148602	1.44602	0.491782	27.32	0.0578777	0.690699	0.734403
967	12.0349	1.62339	19.7612	22.4657	23.3881	1.55749	0.201221	0.000749828	1.44848	0.561445	32.3333	0.115964	0.96073	0.974886
968	77.936	0.752751	53.9974	28.9146	74.1441	2.73679	0.381387	0.000216205	1.4536	0.597438	26.1	0.0539805	0.987756	0.992051
969	51.1941	61.5349	0.298137	13.1643	1.00877	5.31421	0.414681	0.000219491	1.46083	0.500678	31.86	1.43282	0.96897	0.979165
970	5.43526	0.833894	10.2715	6.56526	22.0255	12.5301	3.54384	0.00240363	1.47843	0.500019	25.0143	0.0442922	0.708096	0.759404
971	17.9769	0.901415	90.9168	59.3738	922.278	84.3577	6.20619	0.000139733	1.48974	0.513271	34.985	0.00934982	0.957118	0.97078
972	93.4555	816.828	0.0698182	47.7141	1.25699	77.8741	10.5343	0.000122312	1.50606	0.500557	24.7171	3.96285	0.915106	0.939301
973	9.82053	1.57277	57.0683	68.3008	75.7671	22.5044	7.4434	0.00239262	1.50671	0.55246	22.27	0.133905	0.785503	0.832269
974	23.8115	2.12472	14.5816	23.6334	34.1021	18.5237	1.75124	0.000158519	1.51855	0.669668	33.744	0.10253	0.990121	0.994016
975	37.6948	5.49703	6.98615	29.7305	8.41431	49.0752	19.082	0.000120306	1.52371	0.754417	20.2	0.482965	0.988329	0.991472
976	14.5876	0.11365	11.297	1.00438	27.1816	4.95152	0.769939	0.000258156	1.54221	0.722436	29.62	0.00555151	0.982792	0.989164
977	0.619697	72.2462	0.812946	39.8206	1.03753	3.7191	0.0630147	0.000107548	1.54576	0.601382		1.15508	0.970066	0.977489
978	1.7263	1.01312	2.26876	1.6418	32.5906	1.01193	0.152148	0.000121556	1.54784	0.63259	48.26	0.00554827	0.896383	0.918234
979	8.71642	0.395206	81.0649	28.3668	477.91	20.1324	21.6801	0.000486845	1.55054	0.500543	21.865	0.0106235	0.640413	0.662479
980	3.19782	0.268124	60.843	12.17	165.694	14.3554	3.27887	0.00160403	1.55745	0.537719	29.47	0.0107875	0.73689	0.780821
981	0.713379	37.1772	1.94603	47.321	1.64367	30.4741	0.599699	0.000489902	1.56993	0.5	146.74	1.08328	0.909026	0.928843
982	45.5727	0.18018	20.8549	2.43617	32.0658	58.9413	5.13898	0.000213417	1.58298	0.523331	27.9467	0.0113965	0.985804	0.990492
983	83.1831	27.0824	3.51447	67.4115	2.28585	1.11556	0.0154268	0.000118021	1.60288	0.538539		2.41175	0.996987	0.99861
984	0.942852	36.8868	1.28596	31.4975	0.502759	5.3645	0.0837611	0.000145942	1.60373	0.616556		2.066	0.9899	0.993341
985	18.4002	11.3704	1.55295	15.4605	7.1757	23.0011	19.9235	0.000259271	1.61298	0.718344	20.02	0.367413	0.902118	0.914523
986	5.74816	3.59014	4.42831	10.2688	5.96392	13.3533	1.10148	0.00107181	1.64291	0.5	35.924	0.219493	0.93073	0.9533
987	72.8109	5.18086	0.275903	1.04516	4.5308	11.1602	1.45358	0.000106477	1.6516	0.572206	25.6886	0.0451734	0.95894	0.971277
988	12.8555	6.99778	0.991348	4.65351	5.43843	3.26386	0.246485	0.00022808	1.67743	0.500458	38.715	0.13268	0.963444	0.976079
989	12.8555	6.99778	0.991348	4.65351	5.43843	3.26386	0.246485	0.00022808	1.67743	0.500458	38.715	0.13268	0.963444	0.976079
990	1.63468	34.6013	2.16634	50.5438	0.763351	1.3298	0.0133653	0.000262095	1.68635	0.519552		2.09781	0.989638	0.994668
991	42.8562	0.425312	42.1682	13.8772	157.116	24.2805	3.78445	0.000538282	1.68671	0.63359	25.2457	0.0167778	0.956458	0.971951
992	43.9776	0.510391	84.554	28.9062	169.191	98.016	9.9263	0.000614391	1.68684	0.521496	26.8167	0.0292191	0.959832	0.973478
993	2.76541	5.87483	2.40239	9.00477	3.52635	11.8724	1.08263	0.0014792	1.69591	0.5	39.77	0.318093	0.863056	0.897824
994	44.2064	0.566005	9.09436	4.57823	65.3988	4.91384	4.21869	0.0010001	1.70734	0.5	17.02	0.0151382	0.734102	0.770932
995	1.88836	1.63142	6.3056	6.38352	78.2011	10.8878	0.749826	0.000130713	1.75527	0.50689	49.76	0.0100754	0.890751	0.91159
996	2.79726	12.9051	4.90732	39.8153	3.57745	26.2709	0.665281	0.000499086	1.76319	0.500073	83.36	0.86283	0.977742	0.987071
997	77.4252	1.09032	78.481	57.2537	297.474	2.60699	0.212663	0.000252241	1.76965	0.515431	34.708	0.0387139	0.979431	0.987377
998	95.5579	0.0789678	73.51	4.15477	97.0145	4.6084	1.52429	0.000513368	1.78499	0.656525	19.54	0.00783372	0.967613	0.977856
999	65.2942	0.0958389	84.8946	6.51577	206.155	11.7378	2.92449	0.000112344	1.80247	0.79912	22.4975	0.00623101	0.994018	0.996288
1000	51.2171	0.122813	29.3759	3.18539	240.097	53.2867	38.8593	0.00107528	1.81987	0.50791	17.0836	0.00313184	0.746791	0.787214
1001	93.0615	0.0210372	99.6234	1.86822	592.782	4.51102	5.24555	0.000650798	1.83134	0.565734	15.93	0.000727928	0.823265	0.847559
1002	34.5167	3.29309	0.912695	2.069	3.04178	30.9455	5.37066	0.000404771	1.84848	0.612296	23.315	0.138113	0.960306	0.972079
1003	38.6904	0.377062	73.641	16.6987	119.704	7.08768	0.547445	0.000233471	1.86632	0.502853	31.008	0.0254589	0.987547	0.992173
1004	38.6904	0.377062	73.641	16.6987	119.704	7.08768	0.547445	0.000233471	1.86632	0.502853	31.008	0.0254589	0.987547	0.992173
1005	3.1202	9.29133	1.62286	11.3071	9.36056	2.23947	0.460207	0.0011912	1.90775	0.581389	32.54	0.205231	0.823271	0.875227
1006	3.1202	9.29133	1.62286	11.3071	9.36056	2.23947	0.460207	0.0011912	1.90775	0.581389	32.54	0.205231	0.823271	0.875227
1007	3.67299	2.60153	1.07068	2.10903	9.99078	20.2709	5.78494	0.00112718	1.92536	0.5	26.0771	0.0445424	0.684553	0.739151
1008	49.9112	18.8895	5.81557	72.8049	3.70001	63.1318	4.99291	0.000964549	1.95478	0.52779	30.62	2.2797	0.976363	0.987934
1009	53.5227	0.648258	96.9859	57.7567	716.835	3.05159	2.61181	0.000100778	1.99073	0.86934	18.684	0.0202798	0.984365	0.988309
1010	0.950474	15.083	2.15405	17.9066	1.34542	5.07161	0.170966	0.000924448	2.04316	0.500018	94.5	1.05066	0.921672	0.942828
1011	17.6593	0.0306488	48.691	1.32745	442.078	2.87101	1.53666	0.000541277	2.04321	0.747314	20.8822	0.000726308	0.919126	0.943153
1012	1.65491	27.9958	0.617428	10.5569	1.50249	11.4064	0.999649	0.00178684	2.27197	0.500164	46.4467	1.12892	0.812907	0.860938
1013	95.1043	0.472331	2.77031	1.04008	9.86054	1.05559	0.538496	0.000172192	2.28193	0.825942	20.1556	0.0284837	0.990896	0.994481
1014	74.2044	1.18288	94.3707	86.7097	289.209	86.4721	29.1117	0.00100859	2.44191	0.729101	19.7378	0.0865042	0.953878	0.971742
1015	0.597332	193.479	0.21783	24.3736	1.7666	16.5659	0.595133	0.000316614	2.67666	0.503276	103.68	1.5091	0.830544	0.869038
1016	5.05735	0.504007	22.9069	7.84868	236.732	1.29496	0.332358	0.0019768	2.78344	0.5	29.54	0.010611	0.783484	0.869137
